# Supplementary material for: Hypoxia promotes pancreatic adenocarcinoma progression by stabilizing ID1 via TRIM21 suppression
Source: Front Oncol. 2025 Aug 21;15:1616968. doi: 10.3389/fonc.2025.1616968 (PMC12408324; doi:10.3389/fonc.2025.1616968)
Supplement: Supplementary file 2 [file Table1.xlsx]

## Sheet: Sheet1
Accession	Description	Score	Coverage	# Proteins	# Unique Peptides	# Peptides	# PSMs	Area	# AAs	MW [kDa]	calc. pI
P41134	DNA-binding protein inhibitor ID-1 OS=Homo sapiens OX=9606 GN=ID1 PE=1 SV=3 - [ID1_HUMAN]	83.784	76.13	1	8	8	21	2.45542e+09	155	16.1223	6.99072
	A2	Sequence	# PSMs	# Proteins	# Protein Groups	Protein Group Accessions	Modifications	ΔCn	Area	XCorr	Charge	MH+ [Da]	ΔM [ppm]	RT [min]	# Missed Cleavages
	High	FSGVPDRFSGSGSGTDFTLK	4	3	1	A0A075B6S2		0	2235055534	4.83484	2	2061.99	1.3651	28.7181	1
	High	FSGSGSGTDFTLK	45	7	1	A0A075B6S2		0	163607489142	4.02662	2	1303.62	2.59995	21.6709	0
	High	FSGSGSGTDFTLKISR	1	7	1	A0A075B6S2		0	1.45018e+08	2.90397	3	1659.84	1.92604	23.8189	1
	High	FSGSGSGTDFTLk	1	7	1	A0A075B6S2	K13(GlyGly)	0	5.42735e+08	2.28811	2	1417.66	1.98972	21.1799	0
	High	FSGVPDR	3	4	1	A0A075B6S2		0	84217420032	2.14353	2	777.391	2.04564	12.0052	0
P13645	Keratin, type I cytoskeletal 10 OS=Homo sapiens OX=9606 GN=KRT10 PE=1 SV=6 - [K1C10_HUMAN]	163.775	57.19	15	24	28	45	9.35691e+08	584	58.7917	5.21143
	A2	Sequence	# PSMs	# Proteins	# Protein Groups	Protein Group Accessions	Modifications	ΔCn	Area	XCorr	Charge	MH+ [Da]	ΔM [ppm]	RT [min]	# Missed Cleavages
	High	cISEVQANNVVLGQYVGNPDGEGEATKGYLDDPTVPR	2	1	1	P11413	C1(Carbamidomethyl)	0	10549450368	3.81661	4	3961.89	0.227434	50.3066	1
P04264	Keratin, type II cytoskeletal 1 OS=Homo sapiens OX=9606 GN=KRT1 PE=1 SV=6 - [K2C1_HUMAN]	207.818	56.06	5	32	36	61	3.04785e+09	644	65.999	8.11865
	A2	Sequence	# PSMs	# Proteins	# Protein Groups	Protein Group Accessions	Modifications	ΔCn	Area	XCorr	Charge	MH+ [Da]	ΔM [ppm]	RT [min]	# Missed Cleavages
	High	NKLNDLEDALQQAKEDLAR	1	1	1	P04264		0	2.05225e+08	6.37272	3	2184.13	1.24478	41.7704	2
	High	GGGGGGYGSGGSSYGSGGGSYGSGGGGGGGR	2	1	1	P04264		0	1.46624e+08	6.21371	2	2383.95	0.91355	10.927	0
	High	THNLEPYFESFINNLR	4	1	1	P04264		0	1.44883e+09	5.51813	3	1993.98	0.30982	47.0162	0
	High	LNDLEDALQQAKEDLAR	1	1	1	P04264		0	9.11416e+07	4.87906	3	1941.99	1.75682	41.8199	1
	High	SLNNQFASFIDKVR	2	1	1	P04264		0	1.23349e+08	4.56376	3	1638.86	-0.598239	37.1264	1
	High	SLDLDSIIAEVKAQYEDIAQK	1	1	1	P04264		0	0	4.49388	3	2349.22	1.52338	54.9778	1
	High	QISNLQQSISDAEQR	3	1	1	P04264		0	9.63598e+08	4.46563	2	1716.85	1.31628	23.4823	0
	High	QISNLQQSISDAEQRGENALKDAK	1	1	1	P04264		0	1.22329e+08	4.46018	4	2643.34	3.14534	36.071	2
	High	QISNLQQSISDAEQRGENALK	1	1	1	P04264		0	1.14119e+08	4.44472	3	2329.18	2.70304	34.7239	1
	High	NKLNDLEDALQQAK	2	1	1	P04264		0	462712469	4.42333	3	1599.84	1.31156	28.4041	1
	High	NKYEDEINKR	2	6	4	P04264;P13647;P02538;P05787		0	495761480	4.21576	3	1308.66	2.44797	9.94753	2
	High	MSGEcAPNVSVSVSTSHTTISGGGSR	1	1	1	P04264	C5(Carbamidomethyl)	0	4.41542e+07	4.20873	3	2565.17	0.808588	18.7467	0
	High	SKAEAESLYQSK	2	1	1	P04264		0	4.57919e+08	4.02594	2	1340.67	2.69854	10.5951	1
	High	WELLQQVDTSTR	3	1	1	P04264		0	2018169907	3.96279	2	1475.75	2.404	33.2662	0
	High	LNDLEDALQQAK	2	1	1	P04264		0	1.00372e+09	3.78247	2	1357.7	4.40342	26.9907	0
	High	FLEQQNQVLQTK	2	3	2	P35908;P04264		0	2.39534e+09	3.76537	2	1475.79	1.16115	18.8562	0
	High	GSYGSGGSSYGSGGGSYGSGGGGGGHGSYGSGSSSGGYR	1	1	1	P04264		0	6.37862e+07	3.75265	3	3312.31	0.801526	11.9717	0
	High	LRSEIDNVKK	1	1	1	P04264		0	1.72885e+08	3.72666	3	1201.69	-0.707532	9.44827	2
	High	TNAENEFVTIKK	2	1	1	P04264		0	4.06409e+08	3.53911	3	1393.74	2.43845	15.4964	1
	High	TNAENEFVTIK	3	1	1	P04264		0	554806473	3.41429	2	1265.64	5.58878	20.1342	0
	High	LALDLEIATYR	1	6	2	P04264;P05787		0	5.48065e+08	3.36738	2	1277.71	1.98849	37.4631	0
	High	SLDLDSIIAEVK	3	1	1	P04264		0	3.82683e+09	3.17343	2	1302.72	3.98644	45.7414	0
	High	YEELQITAGR	1	2	1	P04264		0	958187752	3.17252	2	1179.61	4.17341	19.2056	0
	High	KDVDGAYMTK	1	1	1	P04264		0	1.95419e+07	3.03269	2	1127.54	0.989821	10.1342	1
	High	NMQDMVEDYR	1	1	1	P04264		0	1.90337e+08	2.9577	2	1300.53	1.97062	23.4362	0
	High	SLNNQFASFIDK	1	1	1	P04264		0	2.92139e+09	2.95066	2	1383.69	0.172045	34.1776	0
	High	AQYEDIAQK	1	1	1	P04264		0	1.19003e+09	2.7925	2	1065.52	3.56504	11.3013	0
	High	LRSEIDNVK	1	1	1	P04264		0	1.02847e+08	2.61878	2	1073.6	1.83507	10.4785	1
	High	NmQDMVEDYR	4	1	1	P04264	M2(Oxidation)	0	1.28122e+08	2.60271	2	1316.53	3.76924	14.6674	0
	High	TLLEGEESR	1	1	1	P04264		0	1.66207e+09	2.47969	2	1033.52	4.44711	13.0859	0
	High	FSScGGGGGSFGAGGGFGSR	2	1	1	P04264	C4(Carbamidomethyl)	0	63242292	2.46116	2	1765.74	1.22939	19.9135	0
	High	IEISELNR	1	2	2	P35908;P04264		0	1.42048e+09	2.2893	2	973.533	1.34466	18.5897	0
	High	GENALKDAK	1	1	1	P04264		0	1.27508e+07	2.23129	2	945.5	0.200322	8.26598	1
	High	DVDGAYmTK	1	1	1	P04264	M7(Oxidation)	0	3.74354e+07	2.19221	2	1015.44	1.83848	12.4809	0
	High	NmQDmVEDYR	1	1	1	P04264	M2(Oxidation); M5(Oxidation)	0	9.23147e+07	2.18312	2	1332.52	1.95196	23.4393	0
	High	SLVNLGGSK	1	1	1	P04264		0	6.05668e+08	2.12996	2	874.5	1.20237	16.3941	0
	High	SISISVAR	1	1	1	P04264		0	2.81736e+08	2.12502	2	832.491	2.52254	16.3275	0
	High	DYQELMNTK	1	1	1	P04264		0	4.45181e+08	2.11789	2	1141.52	2.79391	18.4975	0
Q9H3K6	BolA-like protein 2 OS=Homo sapiens OX=9606 GN=BOLA2 PE=1 SV=1 - [BOLA2_HUMAN]	22.129	51.16	1	3	3	6	1.35365e+08	86	10.1102	6.52197
	A2	Sequence	# PSMs	# Proteins	# Protein Groups	Protein Group Accessions	Modifications	ΔCn	Area	XCorr	Charge	MH+ [Da]	ΔM [ppm]	RT [min]	# Missed Cleavages
	High	APLSTLNGEISALTAEAAcVPADDR	2	1	1	P41134	C19(Carbamidomethyl)	0	1.74544e+09	6.60651	3	2542.24	-0.231331	46.8462	0
	High	LPALLDEQQVNVLLYDmNGcYSR	2	1	1	P41134	M17(Oxidation); C20(Carbamidomethyl)	0	434348164	5.89814	3	2727.32	4.37546	45.484	0
	High	LPALLDEQQVNVLLYDMNGcYSR	1	1	1	P41134	C20(Carbamidomethyl)	0	2.18664e+08	5.50535	2	2711.33	4.08403	52.6024	0
	High	VASGSTATAAAGPScALK	2	1	1	P41134	C15(Carbamidomethyl)	0	2.87257e+09	5.23931	2	1619.81	1.50625	12.8433	0
	High	DLQLELNSESEVGTPGGR	5	1	1	P41134		0	8.58133e+07	4.44222	2	1900.93	1.71222	31.9894	0
	High	LKELVPTLPQNR	4	1	1	P41134		0	1.21824e+09	4.03119	3	1407.84	2.94167	22.2412	1
	High	VEILQHVIDYIR	2	1	1	P41134		0	2686065937	3.49933	3	1497.84	0.794652	39.6398	0
	High	TASGAGEVVR	1	1	1	P41134		0	5.52583e+08	3.07897	2	946.499	3.47751	9.67513	0
	High	ELVPTLPQNR	2	1	1	P41134		0	1.80763e+09	2.38664	2	1166.66	4.00032	22.6898	0
P35908	Keratin, type II cytoskeletal 2 epidermal OS=Homo sapiens OX=9606 GN=KRT2 PE=1 SV=2 - [K22E_HUMAN]	110.214	50.7	8	19	26	34	1.67227e+09	639	65.3932	8.00146
	A2	Sequence	# PSMs	# Proteins	# Protein Groups	Protein Group Accessions	Modifications	ΔCn	Area	XCorr	Charge	MH+ [Da]	ΔM [ppm]	RT [min]	# Missed Cleavages
	High	NKLNDLEEALQQAKEDLAR	1	1	1	P35908		0	4.09311e+07	5.14445	3	2198.15	3.14136	42.9199	2
	High	GGSGGGGSISGGGYGSGGGSGGR	1	1	1	P35908		0	2.25229e+07	5.13197	2	1741.75	2.82145	10.0094	0
	High	WELLQQMNVGTRPINLEPIFQGYIDSLKR	1	1	1	P35908		0	3.77732e+07	4.7724	4	3458.84	4.4112	54.5691	1
	High	GSSSGGGYSSGSSSYGSGGR	1	1	1	P35908		0	1.78647e+07	4.0511	2	1740.71	0.97184	9.7239	0
	High	SKEEAEALYHSK	1	1	1	P35908		0	8.37781e+07	4.00732	3	1391.68	1.5775	9.96191	1
	High	kYEDEINKR	2	3	1	P35908	K1(GlyGly)	0.0498	495761480	4.00602	3	1308.66	2.45026	9.94753	2
	High	HGGGGGGFGGGGFGSR	2	1	1	P35908		0	1.12267e+08	3.85781	2	1320.58	0.84862	12.4671	0
	High	FLEQQNQVLQTK	2	3	2	P35908;P04264		0	2.39534e+09	3.76537	2	1475.79	1.16115	18.8562	0
	High	NKLNDLEEALQQAK	1	1	1	P35908		0	5.35379e+07	3.7594	3	1613.85	2.07889	31.2732	1
	High	KYEDEINKR	2	3	1	P35908		0	3.16819e+07	3.57856	3	1194.61	1.44857	9.22429	2
	High	TAAENDFVTLKK	1	1	1	P35908		0	7.4516e+07	3.47313	2	1336.71	2.80826	15.9715	1
	High	GFSSGSAVVSGGSR	1	1	1	P35908		0	2.0216e+08	3.47304	2	1254.61	1.73231	12.848	0
	High	LALDVEIATYR	1	9	3	P35908;P13647;P02538		0	2.45252e+08	3.45876	2	1263.7	2.12692	34.2016	0
	High	NVQDAIADAEQR	1	1	1	P35908		0	1.89468e+08	3.31861	2	1329.63	-3.45063	19.0938	0
	High	TSQNSELNNMQDLVEDYKK	1	1	1	P35908		0	35483018	3.3006	3	2256.05	0.678446	31.3146	1
	High	GGSISGGGYGSGGGK	1	1	1	P35908		0	3.71197e+07	3.02193	2	1197.55	2.21312	9.74609	0
	High	VDLLNQEIEFLK	2	1	1	P35908		0	7.62161e+08	2.9197	2	1460.8	2.18419	44.2298	0
	High	NLDLDSIIAEVK	2	7	3	P35908;P13647;P02538		0	1.20097e+09	2.908	2	1329.73	4.24578	45.3865	0
	High	KLLEGEEcR	1	10	3	P35908;P13647;P02538	C8(Carbamidomethyl)	0	3.61667e+07	2.90072	2	1133.56	-0.58965	10.2136	1
	High	TAAENDFVTLK	1	1	1	P35908		0	108407185	2.82996	2	1208.62	2.80231	21.6848	0
	High	LQGEIAHVK	1	1	1	P35908		0	6.65931e+07	2.62027	2	994.57	1.76909	10.4299	0
	High	AQYEEIAQR	1	6	2	P35908;P02538		0	4.30726e+08	2.58464	2	1107.55	4.79805	12.0766	0
	High	SISISVAGGGGGFGAAGGFGGR	1	1	1	P35908		0	7.7032e+07	2.53055	2	1838.92	4.09662	33.4205	0
	High	YEELQVTVGR	2	1	1	P35908		0	38081773	2.40395	2	1193.62	2.36489	21.1991	0
	High	LLEGEEcR	1	11	3	P35908;P13647;P02538	C7(Carbamidomethyl)	0	80404115	2.30846	2	1005.47	2.00547	11.0614	0
	High	IEISELNR	1	2	2	P35908;P04264		0	1.42048e+09	2.2893	2	973.533	1.34466	18.5897	0
	High	STSSFScLSR	1	1	1	P35908	C7(Carbamidomethyl)	0	7.28723e+07	2.27629	2	1131.51	1.07882	14.9747	0
P35527	Keratin, type I cytoskeletal 9 OS=Homo sapiens OX=9606 GN=KRT9 PE=1 SV=3 - [K1C9_HUMAN]	95.641	50.4	1	19	20	27	9.34698e+08	623	62.0268	5.23682
	A2	Sequence	# PSMs	# Proteins	# Protein Groups	Protein Group Accessions	Modifications	ΔCn	Area	XCorr	Charge	MH+ [Da]	ΔM [ppm]	RT [min]	# Missed Cleavages
	High	EEQFNSTFR	1	1	1	P01859		0	1484582576	2.56384	2	1157.52	1.72456	16.1613	0
O14744	Protein arginine N-methyltransferase 5 OS=Homo sapiens OX=9606 GN=PRMT5 PE=1 SV=4 - [ANM5_HUMAN]	85.5548	43.96	1	20	20	26	6.29335e+08	637	72.6376	6.29053
	A2	Sequence	# PSMs	# Proteins	# Protein Groups	Protein Group Accessions	Modifications	ΔCn	Area	XCorr	Charge	MH+ [Da]	ΔM [ppm]	RT [min]	# Missed Cleavages
	High	MSVSNVGkPSDLPHTFK	1	1	1	Q08AG5	K8(Acetyl)	0	1216892136	3.1064	3	1885.96	3.93806	15.1646	0
Q9BQA1	Methylosome protein 50 OS=Homo sapiens OX=9606 GN=WDR77 PE=1 SV=1 - [MEP50_HUMAN]	51.1925	42.69	1	9	9	14	5.24051e+08	342	36.7011	5.17334
	A2	Sequence	# PSMs	# Proteins	# Protein Groups	Protein Group Accessions	Modifications	ΔCn	Area	XCorr	Charge	MH+ [Da]	ΔM [ppm]	RT [min]	# Missed Cleavages
	High	YcVQLSQIQAQISALEEQLQQIR	2	1	1	P13645	C2(Carbamidomethyl)	0	167804563	6.74851	3	2746.42	0.759378	55.098	0
	High	TIDDLKNQILNLTTDNANILLQIDNAR	1	1	1	P13645		0	96862170	6.72963	3	3052.63	1.12763	54.6656	1
	High	NQILNLTTDNANILLQIDNAR	1	1	1	P13645		0	2.91898e+08	6.38486	3	2367.27	5.01421	46.7069	0
	High	ADLEMQIESLTEELAYLK	1	1	1	P13645		0	2.5481e+07	4.95282	2	2096.05	1.54344	55.22	0
	High	ADLEmQIESLTEELAYLKK	2	1	1	P13645	M5(Oxidation)	0	4.97924e+08	4.86459	3	2240.14	1.66496	54.2027	1
	High	GSLGGGFSSGGFSGGSFSR	1	1	1	P13645		0	195388038	4.58418	2	1707.78	1.87784	27.9745	0
	High	ADLEmQIESLTEELAYLK	1	1	1	P13645	M5(Oxidation)	0	6.71677e+07	4.57601	3	2112.05	4.04859	55.244	0
	High	GSSGGGcFGGSSGGYGGLGGFGGGSFR	2	1	1	P13645	C7(Carbamidomethyl)	0	1.49616e+08	4.55306	2	2342.99	2.79519	33.1761	0
	High	ELTTEIDNNIEQISSYK	1	1	1	P13645		0	267750764	4.44026	2	1996.96	-6.37056	36.5296	0
	High	NVQALEIELQSQLALK	5	1	1	P13645		0	5.17583e+08	4.39158	2	1797.02	3.21775	45.0984	0
	High	LKYENEVALR	2	1	1	P13645		0	318053321	4.15675	3	1234.68	2.80879	15.7315	1
	High	SQYEQLAEQNRK	2	1	1	P13645		0	3.97815e+08	4.15296	3	1493.74	0.576614	10.9191	1
	High	SGGGGGGGGcGGGGGVSSLR	1	1	1	P13645	C10(Carbamidomethyl)	0	2.03426e+07	4.04897	2	1549.68	-0.716434	10.8069	0
	High	QSLEASLAETEGR	3	1	1	P13645		0	723690009	3.87785	2	1390.68	0.0176186	22.4239	0
	High	QSVEADINGLRR	2	2	1	P13645		0	298601166	3.58932	3	1357.72	2.90329	17.9037	1
	High	NHEEEMKDLR	2	1	1	P13645		0	1.00605e+08	3.50336	3	1300.6	4.0867	9.76843	1
	High	LENEIQTYR	1	1	1	P13645		0	405750517	3.42885	2	1165.59	3.52053	14.6865	0
	High	QSVEADINGLR	2	3	1	P13645		0	215017973	3.40624	2	1201.62	2.36465	22.1699	0
	High	IRLENEIQTYR	2	1	1	P13645		0	2.31564e+08	3.30164	3	1434.76	-5.7277	19.617	1
	High	AETEcQNTEYQQLLDIK	1	1	1	P13645	C5(Carbamidomethyl)	0	5.29117e+08	3.24355	2	2082.97	2.9283	33.1729	0
	High	NVSTGDVNVEMNAAPGVDLTQLLNNMR	1	1	1	P13645		0	92676625	3.08806	3	2872.4	2.78226	51.4208	0
	High	VTmQNLNDR	1	7	3	P13645;P02533;P08779	M3(Oxidation)	0	7.38312e+07	2.84724	2	1106.53	-0.119171	9.4293	0
	High	VLDELTLTK	1	1	1	P13645		0	999248140	2.66028	2	1031.6	3.15897	24.621	0
	High	YENEVALR	1	1	1	P13645		0	139037823	2.49318	2	993.503	3.34392	13.7778	0
	High	ALEESNYELEGK	1	1	1	P13645		0	1.08414e+09	2.3597	2	1381.65	2.0463	16.0745	0
	High	LASYLDKVR	1	7	4	P13645;P02533;Q04695;P08779		0	5.31243e+07	2.32625	2	1064.61	3.66878	15.9953	1
	High	SEITELRR	1	1	1	P13645		0	3.63751e+08	2.30981	2	1003.56	2.87531	11.2983	1
	High	LASYLDK	1	8	5	P13645;P02533;Q04695;P08779;P35527		0	338345342	2.21008	2	809.443	3.44871	13.8254	0
	High	VTMQNLNDR	1	7	3	P13645;P02533;P08779		0	6.45669e+08	2.2011	2	1090.53	2.71596	12.5719	0
	High	LAADDFR	1	17	4	P13645;P02533;Q04695;P08779		0	4.80702e+08	2.13239	2	807.403	4.07273	14.6627	0
Q86V81	THO complex subunit 4 OS=Homo sapiens OX=9606 GN=ALYREF PE=1 SV=3 - [THOC4_HUMAN]	48.6559	41.63	1	6	6	11	4.66816e+08	257	26.8716	11.1509
	A2	Sequence	# PSMs	# Proteins	# Protein Groups	Protein Group Accessions	Modifications	ΔCn	Area	XCorr	Charge	MH+ [Da]	ΔM [ppm]	RT [min]	# Missed Cleavages
	High	EIETYHNLLEGGQEDFESSGAGK	2	1	1	P35527		0	395124642	5.64178	3	2510.13	0.437197	29.8987	0
	High	GGSGGSYGGGGSGGGYGGGSGSR	1	1	1	P35527		0	1.41656e+08	5.27945	2	1791.73	-1.278	9.61143	0
	High	HGVQELEIELQSQLSKK	1	1	1	P35527		0	65515473	5.24288	3	1966.06	2.17191	33.1995	1
	High	DIENQYETQITQIEHEVSSSGQEVQSSAK	1	1	1	P35527		0	3.12878e+08	5.15642	3	3264.52	3.07845	43.0431	0
	High	HGVQELEIELQSQLSK	2	1	1	P35527		0	7.6535e+08	4.91396	3	1837.97	3.35234	35.8842	0
	High	SGGGGGGGLGSGGSIR	1	1	1	P35527		0	5.41608e+08	4.84994	2	1232.6	-0.0530432	10.946	0
	High	NYSPYYNTIDDLKDQIVDLTVGNNK	2	1	1	P35527		0	8.22339e+08	4.56832	3	2902.42	3.16344	50.6714	1
	High	FSSSSGYGGGSSR	1	1	1	P35527		0	3.00815e+08	3.56368	2	1235.53	2.1516	9.9588	0
	High	GGGGSFGYSYGGGSGGGFSASSLGGGFGGGSR	2	1	1	P35527		0	9.02686e+07	3.40805	2	2705.16	0.786044	34.3285	0
	High	QEYEQLIAK	1	1	1	P35527		0	4.77347e+08	3.39602	2	1121.59	3.08001	17.9296	0
	High	TLNDMRQEYEQLIAK	1	1	1	P35527		0	1.15955e+08	3.28826	2	1851.93	1.73985	33.8206	1
	High	QEIEcQNQEYSLLLSIK	1	1	1	P35527	C5(Carbamidomethyl)	0	94223212	3.19743	2	2095.04	1.15576	38.2355	0
	High	SDLEmQYETLQEELmALKK	1	1	1	P35527	M5(Oxidation); M15(Oxidation)	0	35242999	3.15062	3	2331.11	1.92892	43.6221	1
	High	GGSGGSHGGGSGFGGESGGSYGGGEEASGSGGGYGGGSGK	1	1	1	P35527		0	5.87006e+07	2.97016	3	3223.28	0.442078	11.8485	0
	High	QVLDNLTmEK	1	1	1	P35527	M8(Oxidation)	0	2.26495e+08	2.82479	2	1206.61	2.2563	17.7232	0
	High	QVLDNLTMEK	1	1	1	P35527		0	2.60671e+08	2.76156	2	1190.61	3.6547	22.3144	0
	High	SDLEmQYETLQEELmALK	3	1	1	P35527	M5(Oxidation); M15(Oxidation)	0	122257570	2.65958	2	2203.02	3.59835	49.4263	0
	High	IQDWYDKK	1	1	1	P35527		0	1.69831e+08	2.49432	2	1095.55	1.73833	13.3787	1
	High	TLLDIDNTR	1	1	1	P35527		0	1.21641e+09	2.37234	2	1060.57	5.6783	22.9526	0
	High	QGVDADINGLR	1	1	1	P35527		0	7.46546e+08	2.24127	2	1157.59	-0.106591	18.5675	0
	High	LASYLDK	1	8	5	P13645;P02533;Q04695;P08779;P35527		0	338345342	2.21008	2	809.443	3.44871	13.8254	0
P19474	E3 ubiquitin-protein ligase TRIM21 OS=Homo sapiens OX=9606 GN=TRIM21 PE=1 SV=1 - [RO52_HUMAN]	50.811	41.47	1	16	16	16	4.55899e+08	475	54.1351	6.37939
	A2	Sequence	# PSMs	# Proteins	# Protein Groups	Protein Group Accessions	Modifications	ΔCn	Area	XCorr	Charge	MH+ [Da]	ΔM [ppm]	RT [min]	# Missed Cleavages
	High	NKYEDEINKR	2	6	4	P04264;P13647;P02538;P05787		0	495761480	4.21576	3	1308.66	2.44797	9.94753	2
	High	QcANLQAAIADAEQR	1	2	1	P02538	C2(Carbamidomethyl)	0	1.18066e+07	3.60653	2	1658.79	1.23668	27.7839	0
	High	QNLEPLFEQYINNLR	1	4	2	P13647;P02538		0	139402631	3.56295	2	1890.98	2.82531	50.1912	0
	High	GSGGLGGAcGGAGFGSR	1	3	1	P02538	C9(Carbamidomethyl)	0	41385523	3.52603	2	1424.64	1.68368	14.8388	0
	High	LALDVEIATYR	1	9	3	P35908;P13647;P02538		0	2.45252e+08	3.45876	2	1263.7	2.12692	34.2016	0
	High	WTLLQEQGTK	1	4	2	P13647;P02538		0	77777445	3.342	2	1203.64	1.34096	25.1118	0
	High	YEELQVTAGR	1	3	1	P02538		0	3.29165e+07	2.9507	2	1165.59	4.34977	16	0
	High	NLDLDSIIAEVK	2	7	3	P35908;P13647;P02538		0	1.20097e+09	2.908	2	1329.73	4.24578	45.3865	0
	High	KLLEGEEcR	1	10	3	P35908;P13647;P02538	C8(Carbamidomethyl)	0	3.61667e+07	2.90072	2	1133.56	-0.58965	10.2136	1
	High	NKLEGLEDALQK	1	3	1	P02538		0	5.28369e+07	2.6342	2	1357.73	1.24694	23.279	1
	High	AQYEEIAQR	1	6	2	P35908;P02538		0	4.30726e+08	2.58464	2	1107.55	4.79805	12.0766	0
	High	QLDSIVGER	1	3	2	P13647;P02538		0	1.33735e+08	2.54373	2	1016.54	3.48802	16.4525	0
	High	GRLDSELR	1	5	2	P13647;P02538		0	1.05341e+08	2.42183	2	945.514	2.46015	11.0155	1
	High	QEIAEINR	1	3	1	P02538		0	4.0485e+07	2.35149	2	972.513	2.0511	12.112	0
	High	SGFSSVSVSR	1	1	1	P02538		0	2.69047e+07	2.34001	2	1012.51	5.24903	14.615	0
	High	LLEGEEcR	1	11	3	P35908;P13647;P02538	C7(Carbamidomethyl)	0	80404115	2.30846	2	1005.47	2.00547	11.0614	0
P06703	Protein S100-A6 OS=Homo sapiens OX=9606 GN=S100A6 PE=1 SV=1 - [S10A6_HUMAN]	7.22369	40	1	2	2	2	4.44115e+07	90	10.1733	5.47803
	A2	Sequence	# PSMs	# Proteins	# Protein Groups	Protein Group Accessions	Modifications	ΔCn	Area	XCorr	Charge	MH+ [Da]	ΔM [ppm]	RT [min]	# Missed Cleavages
	High	NKYEDEINKR	2	6	4	P04264;P13647;P02538;P05787		0	495761480	4.21576	3	1308.66	2.44797	9.94753	2
	High	QNLEPLFEQYINNLR	1	4	2	P13647;P02538		0	139402631	3.56295	2	1890.98	2.82531	50.1912	0
	High	LAELEEALQK	1	1	1	P13647		0	7.49084e+07	3.56119	2	1143.63	1.50891	23.7218	0
	High	LRAEIDNVKK	1	1	1	P13647		0	9.84183e+06	3.51517	3	1185.7	1.99085	9.86828	2
	High	LALDVEIATYR	1	9	3	P35908;P13647;P02538		0	2.45252e+08	3.45876	2	1263.7	2.12692	34.2016	0
	High	WTLLQEQGTK	1	4	2	P13647;P02538		0	77777445	3.342	2	1203.64	1.34096	25.1118	0
	High	NLDLDSIIAEVK	2	7	3	P35908;P13647;P02538		0	1.20097e+09	2.908	2	1329.73	4.24578	45.3865	0
	High	YEELQQTAGR	1	1	1	P13647		0	56823839	2.90689	2	1194.58	1.54743	11.2274	0
	High	KLLEGEEcR	1	10	3	P35908;P13647;P02538	C8(Carbamidomethyl)	0	3.61667e+07	2.90072	2	1133.56	-0.58965	10.2136	1
	High	QLDSIVGER	1	3	2	P13647;P02538		0	1.33735e+08	2.54373	2	1016.54	3.48802	16.4525	0
	High	GRLDSELR	1	5	2	P13647;P02538		0	1.05341e+08	2.42183	2	945.514	2.46015	11.0155	1
	High	LLEGEEcR	1	11	3	P35908;P13647;P02538	C7(Carbamidomethyl)	0	80404115	2.30846	2	1005.47	2.00547	11.0614	0
	High	NMQDLVEDFK	1	1	1	P13647		0	4.71839e+07	2.17106	2	1238.57	-1.31366	34.2552	0
P35268	60S ribosomal protein L22 OS=Homo sapiens OX=9606 GN=RPL22 PE=1 SV=2 - [RL22_HUMAN]	10.5194	39.06	1	3	3	3	2.18384e+08	128	14.7778	9.18799
	A2	Sequence	# PSMs	# Proteins	# Protein Groups	Protein Group Accessions	Modifications	ΔCn	Area	XCorr	Charge	MH+ [Da]	ΔM [ppm]	RT [min]	# Missed Cleavages
	High	GYEDYLQSPLQPLMDNLESQTYEVFEKDPIK	1	1	1	O14744		0	126675707	5.58537	3	3689.75	-1.20788	55.1109	1
	High	KVWYEWAVTAPVcSAIHNPTGR	1	1	1	O14744	C13(Carbamidomethyl)	0	2.44629e+08	5.43617	3	2542.28	4.13375	35.9066	1
	High	NSEAAmLQELNFGAYLGLPAFLLPLNQEDNTNLAR	1	1	1	O14744	M6(Oxidation)	0	0	4.58629	3	3863.95	6.25965	55.2952	0
	High	DRDPEAQFEMPYVVR	1	1	1	O14744		0	5.66362e+07	4.48061	3	1851.87	2.39445	32.0176	1
	High	IAVALEIGADLPSNHVIDR	1	1	1	O14744		0	4.16119e+08	4.08263	3	2003.1	2.47554	36.0487	0
	High	DLNcVPEIADTLGAVAK	3	1	1	O14744	C4(Carbamidomethyl)	0	9.35267e+08	3.67558	2	1785.91	2.37757	42.5282	0
	High	EKDRDPEAQFEMPYVVR	1	1	1	O14744		0	4.81257e+07	3.59077	4	2109.01	2.50283	27.7759	2
	High	DDIIENAPTTHTEEYSGEEK	2	1	1	O14744		0	1.10664e+08	3.5248	3	2278	-1.07942	17.0107	0
	High	AAILPTSIFLTNKK	1	1	1	O14744		0	9.48524e+07	3.4789	3	1516.91	2.62386	34.6699	1
	High	VPLVAPEDLRDDIIENAPTTHTEEYSGEEK	1	1	1	O14744		0	163428358	3.39608	3	3367.63	3.95689	35.128	1
	High	QGFDFLcmPVFHPR	2	1	1	O14744	C7(Carbamidomethyl); M8(Oxidation)	0	7.73687e+07	3.31545	3	1766.82	1.90725	37.5987	0
	High	YSQYQQAIYK	1	1	1	O14744		0	413475855	3.29171	2	1291.63	1.15746	15.349	0
	High	VPLVAPEDLR	1	1	1	O14744		0	359318933	3.10703	2	1108.64	1.43565	25.1334	0
	High	QGFDFLcMPVFHPR	1	1	1	O14744	C7(Carbamidomethyl)	0	5.56296e+07	2.97626	2	1750.83	5.12864	46.5436	0
	High	EFcSYLQYLEYLSQNRPPPNAYELFAK	1	1	1	O14744	C3(Carbamidomethyl)	0	118295491	2.95936	3	3340.61	4.84397	53.7013	0
	High	AAILPTSIFLTNK	2	1	1	O14744		0	379140743	2.90166	2	1388.82	2.91899	40.5186	0
	High	DWNTLIVGK	1	1	1	O14744		0	536619694	2.65469	2	1045.57	0.889291	31.5703	0
	High	SDLLLSGR	1	1	1	O14744		0	139039767	2.55429	2	860.484	0.683561	18.5943	0
	High	EGQTIcVR	1	1	1	O14744	C6(Carbamidomethyl)	0	1.22277e+08	2.48471	2	962.474	1.86439	11.1817	0
	High	LSPWIRPDSK	1	1	1	O14744		0	163279471	2.15057	2	1198.66	3.31331	17.9765	0
	High	GPLVNASLR	1	1	1	O14744		0	2.13255e+08	2.11914	2	926.543	1.66345	16.6028	0
P07437	Tubulin beta chain OS=Homo sapiens OX=9606 GN=TUBB PE=1 SV=2 - [TBB5_HUMAN]	37.9802	38.96	10	12	12	13	2.44941e+08	444	49.639	4.89404
	A2	Sequence	# PSMs	# Proteins	# Protein Groups	Protein Group Accessions	Modifications	ΔCn	Area	XCorr	Charge	MH+ [Da]	ΔM [ppm]	RT [min]	# Missed Cleavages
	High	KDTLTEEETQFYIAETVLAIDSIHQLGFIHR	2	1	1	Q15208		0	8.91397e+07	8.13321	5	3617.85	-0.0279802	54.9538	1
	High	DTLTEEETQFYIAETVLAIDSIHQLGFIHR	2	1	1	Q15208		0	1.82774e+08	7.70489	3	3489.77	5.62768	55.2216	0
	High	SNSFFEGVDWEHIR	2	1	1	Q15208		0	2.83557e+08	4.36327	3	1722.79	4.25846	37.106	0
	High	VMEEEGLKDEEKR	2	1	1	Q15208		0	1.16568e+08	4.23917	3	1591.76	-0.825662	10.2801	2
	High	LSDFGLcTGLKK	1	2	2	Q9Y2H1;Q15208	C7(Carbamidomethyl)	0	5.71826e+07	3.56375	2	1338.71	2.46234	23.225	1
	High	VTLENFYSNLIAQHEER	1	1	1	Q15208		0	433107974	3.5227	3	2063.02	0.419023	39.5681	0
	High	NKDWVFINYTYK	2	1	1	Q15208		0	43321784	3.36669	3	1590.8	0.152108	32.6855	1
	High	LSDFGLcTGLK	1	2	2	Q9Y2H1;Q15208	C7(Carbamidomethyl)	0	1.84671e+08	3.35045	2	1210.62	1.91563	28.4871	0
	High	DIKPDNLLLDSK	2	1	1	Q15208		0	2.87395e+08	3.34547	2	1370.75	-0.28921	25.0707	0
	High	NLNHSLPSDFTFQNmNSK	1	1	1	Q15208	M15(Oxidation)	0	2.72187e+07	3.10437	2	2109.97	3.33734	24.9457	0
	High	LGLEDFESLK	1	1	1	Q15208		0	7.21432e+08	2.95483	2	1150.6	0.597727	36.3361	0
	High	ERPAAISIEIK	1	1	1	Q15208		0	29003624	2.95397	3	1226.71	1.94902	19.2576	0
	High	DILVEADSLWVVK	1	1	1	Q15208		0	148259498	2.88157	2	1486.82	0.151993	46.9233	0
	High	IGAPGVEEIK	1	1	1	Q15208		0	5.17914e+08	2.47041	2	1012.57	2.19874	17.5839	0
	High	FccEWEHR	1	1	1	Q15208	C2(Carbamidomethyl); C3(Carbamidomethyl)	0	1.11866e+08	2.45601	2	1223.48	2.37347	14.2083	0
	High	DWVFINYTYK	1	2	2	Q15208;Q9Y2H1		0	63651294	2.31836	2	1348.66	-0.609222	40.0885	0
	High	NLNHSLPSDFTFQNMNSK	1	1	1	Q15208		0	19205885	2.21622	2	2093.98	2.9165	28.0707	0
Q15208	Serine/threonine-protein kinase 38 OS=Homo sapiens OX=9606 GN=STK38 PE=1 SV=1 - [STK38_HUMAN]	93.8232	38.92	1	13	16	23	5.57485e+08	465	54.1554	7.15186
	A2	Sequence	# PSMs	# Proteins	# Protein Groups	Protein Group Accessions	Modifications	ΔCn	Area	XCorr	Charge	MH+ [Da]	ΔM [ppm]	RT [min]	# Missed Cleavages
	High	YEHDDIVSTVSVLSSGTQAVSGSK	1	1	1	Q9BQA1		0	1.0759e+08	4.76442	3	2466.21	2.90239	33.556	0
	High	AHAAQVTcVAASPHK	2	1	1	Q9BQA1	C8(Carbamidomethyl)	0	7.77411e+07	4.53761	3	1547.78	1.28071	9.38326	0
	High	SDGALLLGASSLSGR	2	1	1	Q9BQA1		0	4.4322e+08	4.37746	2	1403.75	3.12177	29.6816	0
	High	YRSDGALLLGASSLSGR	1	1	1	Q9BQA1		0	31819052	4.14184	3	1722.92	1.85604	27.879	1
	High	VWDLAQQVVLSSYR	4	1	1	Q9BQA1		0	723649526	4.07979	2	1663.88	2.2775	42.3107	0
	High	DATWSPLNHSLLTTVGWDHQVVHHVVPTEPLPAPGPASVTE	1	1	1	Q9BQA1		0	302196971	3.73803	4	4392.21	0.953017	43.1804	0
	High	DSVFLScSEDNR	1	1	1	Q9BQA1	C7(Carbamidomethyl)	0	191528759	2.88597	2	1428.61	2.62039	19.1841	0
	High	cWAGSLWLFK	1	1	1	Q9BQA1	C1(Carbamidomethyl)	0	405284461	2.52864	2	1267.63	0.797805	47.1925	0
	High	KEtPPPLVPPAAR	1	1	1	Q9BQA1	T3(Phospho)	0	6.02825e+07	2.48932	2	1452.76	0.779432	19.0637	1
P63173	60S ribosomal protein L38 OS=Homo sapiens OX=9606 GN=RPL38 PE=1 SV=2 - [RL38_HUMAN]	9.68825	32.86	1	2	2	3	1.37196e+08	70	8.21273	10.0962
	A2	Sequence	# PSMs	# Proteins	# Protein Groups	Protein Group Accessions	Modifications	ΔCn	Area	XCorr	Charge	MH+ [Da]	ΔM [ppm]	RT [min]	# Missed Cleavages
	High	TRLEQEIATYR	1	6	3	P02533;Q04695;P08779		0	8.39496e+07	3.83306	2	1379.73	1.43697	19.0859	1
	High	APSTYGGGLSVSSSR	1	1	1	P02533		0	6.02923e+07	3.39184	2	1425.7	0.288928	14.9271	0
	High	EVATNSELVQSGK	1	2	2	P02533;Q04695		0	1.15297e+08	2.91259	2	1361.69	0.687887	11.8932	0
	High	VTmQNLNDR	1	7	3	P13645;P02533;P08779	M3(Oxidation)	0	7.38312e+07	2.84724	2	1106.53	-0.119171	9.4293	0
	High	VLDELTLAR	1	5	3	P02533;Q04695;P08779		0	1.52281e+08	2.68555	2	1029.6	1.63885	25.2992	0
	High	TKYETELNLR	1	1	1	P02533		0	3.05913e+07	2.6404	2	1266.67	1.91916	16.0207	1
	High	LASYLDKVR	1	7	4	P13645;P02533;Q04695;P08779		0	5.31243e+07	2.32625	2	1064.61	3.66878	15.9953	1
	High	LASYLDK	1	8	5	P13645;P02533;Q04695;P08779;P35527		0	338345342	2.21008	2	809.443	3.44871	13.8254	0
	High	VTMQNLNDR	1	7	3	P13645;P02533;P08779		0	6.45669e+08	2.2011	2	1090.53	2.71596	12.5719	0
	High	LAADDFR	1	17	4	P13645;P02533;Q04695;P08779		0	4.80702e+08	2.13239	2	807.403	4.07273	14.6627	0
P68363	Tubulin alpha-1B chain OS=Homo sapiens OX=9606 GN=TUBA1B PE=1 SV=1 - [TBA1B_HUMAN]	41.7687	32.37	8	10	10	14	2.48575e+08	451	50.1196	5.05908
	A2	Sequence	# PSMs	# Proteins	# Protein Groups	Protein Group Accessions	Modifications	ΔCn	Area	XCorr	Charge	MH+ [Da]	ΔM [ppm]	RT [min]	# Missed Cleavages
	High	TRLEQEIATYR	1	6	3	P02533;Q04695;P08779		0	8.39496e+07	3.83306	2	1379.73	1.43697	19.0859	1
	High	IIAATIENAQPILQIDNAR	2	1	1	P08779		0	4.13809e+07	3.32024	3	2064.15	4.04577	36.966	0
	High	VTmQNLNDR	1	7	3	P13645;P02533;P08779	M3(Oxidation)	0	7.38312e+07	2.84724	2	1106.53	-0.119171	9.4293	0
	High	VLDELTLAR	1	5	3	P02533;Q04695;P08779		0	1.52281e+08	2.68555	2	1029.6	1.63885	25.2992	0
	High	EVASNSELVQSSR	1	1	1	P08779		0	1.04018e+07	2.3419	2	1405.69	-1.82453	11.7997	0
	High	LASYLDKVR	1	7	4	P13645;P02533;Q04695;P08779		0	5.31243e+07	2.32625	2	1064.61	3.66878	15.9953	1
	High	LASYLDK	1	8	5	P13645;P02533;Q04695;P08779;P35527		0	338345342	2.21008	2	809.443	3.44871	13.8254	0
	High	VTMQNLNDR	1	7	3	P13645;P02533;P08779		0	6.45669e+08	2.2011	2	1090.53	2.71596	12.5719	0
	High	LAADDFR	1	17	4	P13645;P02533;Q04695;P08779		0	4.80702e+08	2.13239	2	807.403	4.07273	14.6627	0
O75688	Protein phosphatase 1B OS=Homo sapiens OX=9606 GN=PPM1B PE=1 SV=1 - [PPM1B_HUMAN]	39.2328	32.15	2	11	11	13	1.50123e+08	479	52.6094	5.04639
	A2	Sequence	# PSMs	# Proteins	# Protein Groups	Protein Group Accessions	Modifications	ΔCn	Area	XCorr	Charge	MH+ [Da]	ΔM [ppm]	RT [min]	# Missed Cleavages
	High	LLVSNLDFGVSDADIQELFAEFGTLKK	2	1	1	Q86V81		0	262805218	6.93638	3	2969.56	2.6629	55.1222	1
	High	QLPDKWQHDLFDSGFGGGAGVETGGK	3	1	1	Q86V81		0	2.42724e+08	5.72535	3	2703.29	2.99144	33.6993	1
	High	LLVSNLDFGVSDADIQELFAEFGTLK	1	1	1	Q86V81		0	1.8089e+07	5.34132	3	2841.47	4.6085	55.3895	0
	High	QYNGVPLDGRPMNIQLVTSQIDAQR	1	1	1	Q86V81		0	67333564	4.5434	3	2813.45	4.86808	37.0534	0
	High	QQLSAEELDAQLDAYNAR	2	1	1	Q86V81		0	815830835	4.39817	3	2034.97	-0.519644	32.3468	0
	High	SLGTADVHFER	2	1	1	Q86V81		0	321812656	3.65636	3	1231.61	1.93334	16.5046	0
P62266	40S ribosomal protein S23 OS=Homo sapiens OX=9606 GN=RPS23 PE=1 SV=3 - [RS23_HUMAN]	11.3018	29.37	1	4	4	4	1.26801e+08	143	15.7977	10.4917
	A2	Sequence	# PSMs	# Proteins	# Protein Groups	Protein Group Accessions	Modifications	ΔCn	Area	XCorr	Charge	MH+ [Da]	ΔM [ppm]	RT [min]	# Missed Cleavages
	High	cHSSALELLQEVIIVLER	1	1	1	P19474	C1(Carbamidomethyl)	0	9.34421e+07	6.16232	3	2109.15	3.88625	55.4343	0
	High	LAQQSQALQELISELDRR	1	1	1	P19474		0	821695412	4.05093	3	2098.13	2.94572	45.9592	1
	High	TcAVHITLDPDTANPWLILSEDRR	1	1	1	P19474	C2(Carbamidomethyl)	0	130115339	3.70834	3	2793.4	0.719121	43.0831	1
	High	LGDTQQSIPGNEER	1	1	1	P19474		0	2.81116e+08	3.58748	2	1543.74	1.28301	12.3822	0
	High	DHAmVPLEEAAQEYQEK	1	1	1	P19474	M4(Oxidation)	0	3.86407e+07	3.20608	3	2003.91	5.23785	23.5644	0
	High	IHAEFVQQK	1	1	1	P19474		0	195901476	3.19374	2	1099.59	1.23374	11.3228	0
	High	GGGSVcPVcR	1	1	1	P19474	C6(Carbamidomethyl); C9(Carbamidomethyl)	0	5.77619e+07	3.19301	2	1048.47	3.06229	10.0016	0
	High	HYWEVDVTGK	1	1	1	P19474		0	80222202	3.18056	2	1233.59	2.16895	19.2544	0
	High	LQVALGELR	1	1	1	P19474		0	2.64816e+08	2.81379	2	998.601	1.70186	25.9295	0
	High	KGHFLLSSK	1	1	1	P19474		0	1.22677e+07	2.79167	2	1016.59	2.41279	11.2843	1
	High	QLQELEKDER	1	1	1	P19474		0	1.15821e+08	2.72248	2	1287.65	0.282043	10.9949	1
	High	SGFWTIWLWNK	1	1	1	P19474		0	2.4643e+07	2.67196	2	1437.73	0.96985	54.6672	0
	High	SVcHVPGLK	1	1	1	P19474	C3(Carbamidomethyl)	0	6.21894e+07	2.53906	2	996.531	1.07464	12.3868	0
	High	EAWDLGVcR	1	1	1	P19474	C8(Carbamidomethyl)	0	1.56752e+08	2.41814	2	1105.51	2.43266	25.0228	0
	High	DLDITSPELR	1	1	1	P19474		0	264886944	2.39636	2	1158.6	1.04838	25.3993	0
	High	ALcWVcAQSR	1	1	1	P19474	C3(Carbamidomethyl); C6(Carbamidomethyl)	0	111931446	2.17504	2	1250.58	2.75117	22.246	0
P02538	Keratin, type II cytoskeletal 6A OS=Homo sapiens OX=9606 GN=KRT6A PE=1 SV=3 - [K2C6A_HUMAN]	53.0688	29.26	8	6	16	18	7.09153e+08	564	60.0083	8.00146
	A2	Sequence	# PSMs	# Proteins	# Protein Groups	Protein Group Accessions	Modifications	ΔCn	Area	XCorr	Charge	MH+ [Da]	ΔM [ppm]	RT [min]	# Missed Cleavages
	High	FVNVVPTFGK	2	1	1	P62861		0	4.33383e+08	2.46272	2	1107.62	1.35617	30.2813	0
O95881	Thioredoxin domain-containing protein 12 OS=Homo sapiens OX=9606 GN=TXNDC12 PE=1 SV=1 - [TXD12_HUMAN]	12.905	25.58	1	3	3	4	9.55846e+07	172	19.1936	5.40186
	A2	Sequence	# PSMs	# Proteins	# Protein Groups	Protein Group Accessions	Modifications	ΔCn	Area	XCorr	Charge	MH+ [Da]	ΔM [ppm]	RT [min]	# Missed Cleavages
	High	NFILDQTNVSAAAQR	1	1	1	Q00839		0	315025786	3.86525	2	1647.84	-0.496097	27.3931	0
	High	GNFTLPEVAEcFDEITYVELQKEEAQK	1	1	1	Q00839	C11(Carbamidomethyl)	0	3.03675e+08	3.48491	3	3187.52	3.02791	53.9166	1
	High	LQAALDDEEAGGRPAMEPGNGSLDLGGDSAGR	1	1	1	Q00839		0	3.85053e+07	3.4744	3	3126.45	4.08844	27.0879	0
	High	GYFEYIEENKYSR	1	1	1	Q00839		0	6.9823e+07	3.36574	2	1697.79	6.22809	27.0353	1
	High	VSELKEELK	1	1	1	Q00839		0	0	3.05125	2	1074.61	1.25167	11.3731	1
	High	SSGPTSLFAVTVAPPGAR	1	1	1	Q00839		0	568681374	3.00584	2	1714.92	2.37804	36.13	0
	High	LSASSLTMESFAFLWAGGR	1	1	1	Q00839		0	0	2.92338	2	2031	1.08412	55.0324	0
	High	NGQDLGVAFK	1	1	1	Q00839		0	1.33673e+08	2.92049	2	1048.54	2.25261	18.9737	0
	High	VSELKEELKK	1	1	1	Q00839		0	3.60063e+07	2.69707	2	1202.7	-2.43346	10.1199	2
	High	LSASSLTmESFAFLWAGGR	1	1	1	Q00839	M8(Oxidation)	0	7.33438e+07	2.63397	2	2047	2.60563	52.2573	0
	High	LLEQYKEESKK	1	1	1	Q00839		0	0	2.62127	2	1394.75	-0.444937	10.1692	2
	High	LLEQYKEESK	1	1	1	Q00839		0	3.58863e+07	2.55037	2	1266.66	2.11155	11.2038	1
	High	YNILGTNTImDK	1	1	1	Q00839	M10(Oxidation)	0	20113552	2.52064	2	1398.7	3.67315	24.9568	0
	High	KAVVVcPK	1	1	1	Q00839	C6(Carbamidomethyl)	0	1.20102e+07	2.48723	2	900.536	2.20398	9.33562	1
	High	DIDIHEVR	1	1	1	Q00839		0	2.23081e+08	2.42182	2	996.512	1.14422	14.2322	0
	High	McLFAGFQR	1	1	1	Q00839	C2(Carbamidomethyl)	0	7.70659e+07	2.16266	2	1129.53	0.90932	34.8347	0
Q9NXS2	Glutaminyl-peptide cyclotransferase-like protein OS=Homo sapiens OX=9606 GN=QPCTL PE=1 SV=2 - [QPCTL_HUMAN]	22.4798	25.39	1	6	6	7	9.82409e+07	382	42.8971	9.81787
	A2	Sequence	# PSMs	# Proteins	# Protein Groups	Protein Group Accessions	Modifications	ΔCn	Area	XCorr	Charge	MH+ [Da]	ΔM [ppm]	RT [min]	# Missed Cleavages
	High	NKYEDEINKR	2	6	4	P04264;P13647;P02538;P05787		0	495761480	4.21576	3	1308.66	2.44797	9.94753	2
	High	LALDIEIATYR	1	6	2	P04264;P05787		0	5.48065e+08	3.36738	2	1277.71	1.98849	37.4631	0
	High	LQAEIEGLK	1	1	1	P05787		0	1.45748e+07	2.25214	2	1000.57	2.90611	19.231	0
P62277	40S ribosomal protein S13 OS=Homo sapiens OX=9606 GN=RPS13 PE=1 SV=2 - [RS13_HUMAN]	9.17128	25.17	1	3	3	3	7.59335e+07	151	17.2117	10.5356
	A2	Sequence	# PSMs	# Proteins	# Protein Groups	Protein Group Accessions	Modifications	ΔCn	Area	XCorr	Charge	MH+ [Da]	ΔM [ppm]	RT [min]	# Missed Cleavages
	High	TRLEQEIATYR	1	6	3	P02533;Q04695;P08779		0	8.39496e+07	3.83306	2	1379.73	1.43697	19.0859	1
	High	ASLEGNLAETENR	1	1	1	Q04695		0	2.02873e+07	2.99598	2	1403.68	1.92302	16.0492	0
	High	EVATNSELVQSGK	1	2	2	P02533;Q04695		0	1.15297e+08	2.91259	2	1361.69	0.687887	11.8932	0
	High	VLDELTLAR	1	5	3	P02533;Q04695;P08779		0	1.52281e+08	2.68555	2	1029.6	1.63885	25.2992	0
	High	ALEEANTELEVK	1	1	1	Q04695		0	3.60119e+07	2.40319	2	1345.69	3.17241	17.8834	0
	High	LASYLDKVR	1	7	4	P13645;P02533;Q04695;P08779		0	5.31243e+07	2.32625	2	1064.61	3.66878	15.9953	1
	High	LASYLDK	1	8	5	P13645;P02533;Q04695;P08779;P35527		0	338345342	2.21008	2	809.443	3.44871	13.8254	0
	High	LAADDFR	1	17	4	P13645;P02533;Q04695;P08779		0	4.80702e+08	2.13239	2	807.403	4.07273	14.6627	0
Q14498	RNA-binding protein 39 OS=Homo sapiens OX=9606 GN=RBM39 PE=1 SV=2 - [RBM39_HUMAN]	39.7678	24.34	2	9	9	12	1.52264e+08	530	59.3427	10.0962
	A2	Sequence	# PSMs	# Proteins	# Protein Groups	Protein Group Accessions	Modifications	ΔCn	Area	XCorr	Charge	MH+ [Da]	ΔM [ppm]	RT [min]	# Missed Cleavages
	High	NQSFcPTVNLDK	1	1	1	P46776	C5(Carbamidomethyl)	0	139368028	2.8151	2	1422.67	2.24157	22.081	0
	High	TGAAPIIDVVR	2	1	1	P46776		0	4.77916e+08	2.41327	2	1111.65	-1.12603	25.4186	0
P22087	rRNA 2'-O-methyltransferase fibrillarin OS=Homo sapiens OX=9606 GN=FBL PE=1 SV=2 - [FBRL_HUMAN]	23.4219	23.68	2	7	7	7	1.02118e+08	321	33.7634	10.1841
	A2	Sequence	# PSMs	# Proteins	# Protein Groups	Protein Group Accessions	Modifications	ΔCn	Area	XCorr	Charge	MH+ [Da]	ΔM [ppm]	RT [min]	# Missed Cleavages
	High	ESEIIDFFLGASLKDEVLK	1	1	1	P15880		0	1.3338e+08	4.55208	3	2153.15	5.86231	54.4245	1
	High	SLEEIYLFSLPIK	1	1	1	P15880		0	4.58802e+08	3.36744	2	1551.87	2.24093	51.1996	0
	High	GcTATLGNFAK	1	1	1	P15880	C2(Carbamidomethyl)	0	134282056	3.001	2	1139.55	2.79735	17.9283	0
	High	GTGIVSAPVPK	1	1	1	P15880		0	1.85304e+08	2.77083	2	1025.6	2.63345	16.0382	0
	High	TYSYLTPDLWK	1	1	1	P15880		0	2.5313e+08	2.24328	2	1386.7	1.31758	37.3368	0
P62269	40S ribosomal protein S18 OS=Homo sapiens OX=9606 GN=RPS18 PE=1 SV=3 - [RS18_HUMAN]	10.1977	23.68	1	4	4	4	6.30903e+07	152	17.7079	10.9897
	A2	Sequence	# PSMs	# Proteins	# Protein Groups	Protein Group Accessions	Modifications	ΔCn	Area	XCorr	Charge	MH+ [Da]	ΔM [ppm]	RT [min]	# Missed Cleavages
	High	QLDDLKVELSQLR	2	1	1	P42766		0	2.51141e+08	3.63899	2	1556.87	2.02839	33.3409	1
Q71DI3	Histone H3.2 OS=Homo sapiens OX=9606 GN=HIST2H3A PE=1 SV=3 - [H32_HUMAN]	12.281	23.53	1	1	1	2	48832910	136	15.3785	11.2681
	A2	Sequence	# PSMs	# Proteins	# Protein Groups	Protein Group Accessions	Modifications	ΔCn	Area	XCorr	Charge	MH+ [Da]	ΔM [ppm]	RT [min]	# Missed Cleavages
	High	TIGGGDDSFNTFFSETGAGK	1	5	1	P68363		0	152118547	4.4807	2	2007.89	-0.31757	37.2185	0
	High	FDGALNVDLTEFQTNLVPYPR	2	7	1	P68363		0	62634497	3.83809	2	2409.22	2.91484	49.3254	0
	High	QLFHPEQLITGK	1	8	1	P68363		0	44375599	3.58253	2	1410.78	2.72781	28.0248	0
	High	SIQFVDWcPTGFK	1	2	1	P68363	C8(Carbamidomethyl)	0	150481357	3.24821	2	1584.75	1.25719	39.9255	0
	High	NLDIERPTYTNLNR	1	7	1	P68363		0	70500038	3.12033	3	1718.88	1.58154	21.8192	0
	High	LISQIVSSITASLR	2	5	1	P68363		0	2.11766e+08	3.10897	3	1487.88	0.604409	51.4417	0
	High	DVNAAIATIK	2	5	1	P68363		0	0	2.75573	2	1015.58	3.36885	21.2948	0
	High	VGINYQPPTVVPGGDLAK	1	7	1	P68363		0	1.78997e+08	2.55938	2	1824.99	3.21607	30.9803	0
	High	AVFVDLEPTVIDEVR	2	3	1	P68363		0	3.5496e+08	2.43324	2	1701.91	2.04362	42.3427	0
	High	EIIDLVLDR	1	3	1	P68363		0	69883321	2.38353	2	1085.62	1.68985	37.7203	0
P84243	Histone H3.3 OS=Homo sapiens OX=9606 GN=H3F3A PE=1 SV=2 - [H33_HUMAN]	4.53742	23.53	1	1	1	1		136	15.3185	11.2681
	A2	Sequence	# PSMs	# Proteins	# Protein Groups	Protein Group Accessions	Modifications	ΔCn	Area	XCorr	Charge	MH+ [Da]	ΔM [ppm]	RT [min]	# Missed Cleavages
	High	GHYTEGAELVDSVLDVVR	1	5	1	P07437		0	2.15335e+08	4.12177	3	1958.99	3.72059	46.3226	0
	High	SGPFGQIFRPDNFVFGQSGAGNNWAK	2	5	1	P07437		0	374883625	4.02544	3	2798.36	6.48814	45.2632	0
	High	FWEVISDEHGIDPTGTYHGDSDLQLDR	1	1	1	P07437		0	0	3.89516	4	3102.42	4.78167	35.6542	0
	High	NSSYFVEWIPNNVK	1	7	1	P07437		0	1.27638e+08	2.82002	2	1696.83	0.75129	39.2997	0
	High	LAVNMVPFPR	1	10	1	P07437		0	7.9293e+07	2.72964	2	1143.63	-1.33015	34.2378	0
	High	ALTVPELTQQVFDAK	1	1	1	P07437		0	1.44606e+08	2.65372	2	1659.9	4.79217	41.3058	0
	High	EVDEQMLNVQNK	1	4	1	P07437		0	7.02451e+07	2.52516	2	1446.69	-0.1775	17.8535	0
	High	ISEQFTAMFR	1	6	1	P07437		0	2.94312e+07	2.4794	2	1229.6	1.93096	33.9195	0
	High	NMMAAcDPR	1	9	1	P07437	C6(Carbamidomethyl)	0	2.84459e+07	2.28334	2	1065.43	0.374257	11.7449	0
	High	IREEYPDR	1	7	1	P07437		0	4.26507e+07	2.24727	2	1077.54	3.85632	9.77316	1
	High	FPGQLNADLR	1	10	1	P07437		0	3.75658e+07	2.16171	2	1130.6	2.52152	23.4425	0
	High	LHFFMPGFAPLTSR	1	8	1	P07437		0	2.11328e+07	2.15552	2	1620.84	3.54439	42.9936	0
P23528	Cofilin-1 OS=Homo sapiens OX=9606 GN=CFL1 PE=1 SV=3 - [COF1_HUMAN]	5.14564	23.49	2	2	2	2	3.74622e+07	166	18.4907	8.08936
	A2	Sequence	# PSMs	# Proteins	# Protein Groups	Protein Group Accessions	Modifications	ΔCn	Area	XCorr	Charge	MH+ [Da]	ΔM [ppm]	RT [min]	# Missed Cleavages
	High	FTLDcTHPVEDGImDAANFEQFLQER	1	1	1	P35268	C5(Carbamidomethyl); M14(Oxidation)	0	1.6207e+08	4.20946	3	3099.39	3.0356	49.9744	0
	High	AGNLGGGVVTIER	1	1	1	P35268		0	0	3.41998	2	1242.68	-1.5137	19.2482	0
	High	ITVTSEVPFSK	1	1	1	P35268		0	2.74699e+08	2.88994	2	1207.66	2.50767	24.7447	0
Q00839	Heterogeneous nuclear ribonucleoprotein U OS=Homo sapiens OX=9606 GN=HNRNPU PE=1 SV=6 - [HNRPU_HUMAN]	46.1863	23.27	1	15	15	16	3.95794e+08	825	90.528	5.99854
	A2	Sequence	# PSMs	# Proteins	# Protein Groups	Protein Group Accessions	Modifications	ΔCn	Area	XCorr	Charge	MH+ [Da]	ΔM [ppm]	RT [min]	# Missed Cleavages
	High	SDDTAVYYcAR	1	2	1	A0A0C4DH31	C9(Carbamidomethyl)	0	1.9095e+08	2.27042	2	1320.56	5.18604	13.9211	0
P0C0S5	Histone H2A.Z OS=Homo sapiens OX=9606 GN=H2AFZ PE=1 SV=2 - [H2AZ_HUMAN]	5.93752	22.66	2	1	1	1	1.18002e+07	128	13.5446	10.5796
	A2	Sequence	# PSMs	# Proteins	# Protein Groups	Protein Group Accessions	Modifications	ΔCn	Area	XCorr	Charge	MH+ [Da]	ΔM [ppm]	RT [min]	# Missed Cleavages
	High	KEPAWRPsGIPEK	1	1	1	Q6P1K2	S8(Phospho)	0	182063969	2.30253	2	1574.76	-5.89102	25.0675	1
Q96KK5	Histone H2A type 1-H OS=Homo sapiens OX=9606 GN=HIST1H2AH PE=1 SV=3 - [H2A1H_HUMAN]	4.57201	22.66	10	1	1	1	1.04339e+07	128	13.8978	10.8872
	A2	Sequence	# PSMs	# Proteins	# Protein Groups	Protein Group Accessions	Modifications	ΔCn	Area	XCorr	Charge	MH+ [Da]	ΔM [ppm]	RT [min]	# Missed Cleavages
	High	ATcAPQHGAPGPGPADASK	1	1	1	P21333	C3(Carbamidomethyl)	0	3.3707e+07	5.56261	3	1789.83	0.683792	9.43245	0
	High	AGQSAAGAAPGGGVDTR	1	1	1	P21333		0	2.09539e+07	4.07888	2	1442.7	3.01033	9.91912	0
	High	SPFSVAVSPSLDLSK	1	1	1	P21333		0	1.5658e+08	3.95719	2	1533.82	0.792122	35.0248	0
	High	HTAmVSWGGVSIPNSPFR	1	1	1	P21333	M4(Oxidation)	0	4.98795e+07	3.9287	3	1958.96	2.59699	35.4265	0
	High	VQVQDNEGcPVEALVK	1	1	1	P21333	C9(Carbamidomethyl)	0	43818386	3.7087	2	1784.88	-0.753466	25.1213	0
	High	LQVEPAVDTSGVQcYGPGIEGQGVFR	1	1	1	P21333	C14(Carbamidomethyl)	0	6.35956e+07	3.67867	3	2763.35	4.42041	35.9035	0
	High	GLVEPVDVVDNADGTQTVNYVPSR	1	1	1	P21333		0	4.77903e+07	3.60443	2	2544.27	4.74466	33.6292	0
	High	FNEEHIPDSPFVVPVASPSGDAR	1	1	1	P21333		0	1.7315e+08	3.59438	3	2467.2	3.01271	35.6639	0
	High	VDVGKDQEFTVK	2	1	1	P21333		0	41759738	3.40833	3	1364.71	0.0229565	14.9255	1
	High	AFGPGLQGGSAGSPAR	1	1	1	P21333		0	99457168	3.328	2	1429.72	2.62442	16.0667	0
	High	VPVHDVTDASK	2	1	1	P21333		0	3.02108e+07	3.29164	3	1167.6	2.18369	9.80014	0
	High	AEAGVPAEFSIWTR	1	1	1	P21333		0	8.98332e+07	3.28486	2	1533.77	0.397694	38.1031	0
	High	TFSVWYVPEVTGTHK	2	1	1	P21333		0	84149449	3.28399	3	1750.88	1.33992	36.1428	0
	High	EAGAGGLAIAVEGPSK	1	1	1	P21333		0	4.8694e+07	3.16061	2	1426.76	2.29493	23.4123	0
	High	TPcEEILVK	1	1	1	P21333	C3(Carbamidomethyl)	0	8.55413e+07	3.13437	2	1088.57	1.94873	17.997	0
	High	QmQLENVSVALEFLDR	1	2	1	P21333	M2(Oxidation)	0	1.74437e+07	3.04684	2	1907.96	2.58977	46.904	0
	High	YWPQEAGEYAVHVLcNSEDIR	1	1	1	P21333	C15(Carbamidomethyl)	0	85917781	3.03712	3	2536.16	3.12377	44.7867	0
	High	KGEITGEVR	1	1	1	P21333		0	2.31485e+07	2.98883	2	988.542	0.166606	9.53587	1
	High	LDVQFSGLTK	1	1	1	P21333		0	2.32658e+07	2.97917	2	1107.61	3.23086	27.6346	0
	High	AWGPGLEGGVVGK	1	1	1	P21333		0	48758518	2.96447	2	1226.66	2.38699	25.096	0
	High	SPYTVTVGQAcNPSAcR	1	1	1	P21333	C11(Carbamidomethyl); C16(Carbamidomethyl)	0	4.23841e+07	2.876	2	1867.85	3.11962	17.6538	0
	High	GTVEPQLEAR	1	1	1	P21333		0	8.50653e+07	2.87368	2	1099.58	5.32424	13.4903	0
	High	LIALLEVLSQK	1	3	1	P21333		0	1.90768e+08	2.82721	2	1226.78	3.37248	49.1622	0
	High	EATTEFSVDAR	1	1	1	P21333		0	6.536e+07	2.78851	2	1225.57	1.23307	16.185	0
	High	YTPVQQGPVGVNVTYGGDPIPK	1	1	1	P21333		0	4.00999e+07	2.71083	2	2286.18	1.60183	30.4514	0
	High	MDcQEcPEGYR	1	1	1	P21333	C3(Carbamidomethyl); C6(Carbamidomethyl)	0	35768953	2.69334	2	1444.53	2.98608	11.278	0
	High	AEISFEDRK	1	1	1	P21333		0	3.01979e+07	2.6343	2	1094.55	1.72386	12.4513	1
	High	ALTQTGGPHVK	1	1	1	P21333		0	1.75795e+07	2.49458	2	1108.61	1.78722	9.6274	0
	High	GKLDVQFSGLTK	1	1	1	P21333		0	2.27531e+07	2.46231	2	1292.72	1.5523	23.3694	1
	High	IQQNTFTR	1	3	1	P21333		0	4.30949e+07	2.40335	2	1007.53	3.09128	11.1119	0
	High	TGVAVNKPAEFTVDAK	1	1	1	P21333		0	3.30251e+07	2.3754	2	1646.88	1.42304	17.8787	0
	High	VANPSGNLTETYVQDR	1	1	1	P21333		0	8.87498e+07	2.35756	2	1763.86	0.3184	20.1165	0
	High	IEcDDKGDGScDVR	1	2	1	P21333	C3(Carbamidomethyl); C11(Carbamidomethyl)	0	9.10364e+06	2.2841	2	1625.66	1.29158	9.21806	1
	High	VTAQGPGLEPSGNIANK	1	1	1	P21333		0	1.05031e+08	2.18797	2	1652.86	1.23482	15.5676	0
P15880	40S ribosomal protein S2 OS=Homo sapiens OX=9606 GN=RPS2 PE=1 SV=2 - [RS2_HUMAN]	15.9346	22.18	1	5	5	5	2.99078e+08	293	31.3046	10.2427
	A2	Sequence	# PSMs	# Proteins	# Protein Groups	Protein Group Accessions	Modifications	ΔCn	Area	XCorr	Charge	MH+ [Da]	ΔM [ppm]	RT [min]	# Missed Cleavages
	High	ENAGEDPGLAR	1	1	1	P81605		0	171974147	3.08942	2	1128.53	0.163524	10.5699	0
P84090	Enhancer of rudimentary homolog OS=Homo sapiens OX=9606 GN=ERH PE=1 SV=1 - [ERH_HUMAN]	9.3595	22.12	1	3	3	3	1.057e+08	104	12.251	5.92236
	A2	Sequence	# PSMs	# Proteins	# Protein Groups	Protein Group Accessions	Modifications	ΔCn	Area	XCorr	Charge	MH+ [Da]	ΔM [ppm]	RT [min]	# Missed Cleavages
	High	LEcVEPNcR	1	2	1	P83881	C3(Carbamidomethyl); C8(Carbamidomethyl)	0	1.65553e+08	2.35398	2	1176.52	2.43753	11.1103	0
P13647	Keratin, type II cytoskeletal 5 OS=Homo sapiens OX=9606 GN=KRT5 PE=1 SV=3 - [K2C5_HUMAN]	45.2295	21.02	6	4	13	15	6.47329e+08	590	62.34	7.73779
	A2	Sequence	# PSMs	# Proteins	# Protein Groups	Protein Group Accessions	Modifications	ΔCn	Area	XCorr	Charge	MH+ [Da]	ΔM [ppm]	RT [min]	# Missed Cleavages
	High	cPSIAAAIAAVNALHGR	2	1	1	Q14498	C1(Carbamidomethyl)	0	58011676	6.88932	3	1691.91	3.15084	39.9026	0
	High	TDASSASSFLDSDELER	1	1	1	Q14498		0	9.06929e+07	4.14374	2	1829.81	1.13147	28.961	0
	High	GIAYVEFVDVSSVPLAIGLTGQR	1	1	1	Q14498		0	5.04502e+07	3.3087	2	2391.3	1.67053	54.066	0
	High	LYVGSLHFNITEDMLR	1	2	1	Q14498		0	3.16182e+07	3.24545	3	1907.97	2.59517	42.9487	0
	High	NSAQGNVYVK	1	1	1	Q14498		0	3.23187e+07	2.7475	2	1079.55	1.46065	10.3403	0
	High	TGIDLGTTGR	1	1	1	Q14498		0	1.17303e+08	2.70142	2	990.524	2.61897	15.4014	0
	High	AAAMANNLQK	1	1	1	Q14498		0	1.59943e+07	2.41872	2	1031.53	-0.809241	10.4173	0
	High	DLEEFFSTVGK	2	1	1	Q14498		0	115230521	2.31019	2	1271.62	1.38705	42.5521	0
	High	VLGVPIIVQASQAEK	2	1	1	Q14498		0	224256943	2.30326	2	1551.91	0.877326	35.3772	0
P0CG48	Polyubiquitin-C OS=Homo sapiens OX=9606 GN=UBC PE=1 SV=3 - [UBC_HUMAN]	2.91416	21.02	4	1	1	1	142278562	685	76.9915	7.66455
	A2	Sequence	# PSMs	# Proteins	# Protein Groups	Protein Group Accessions	Modifications	ΔCn	Area	XCorr	Charge	MH+ [Da]	ΔM [ppm]	RT [min]	# Missed Cleavages
	High	DTLTEEETQFYISETVLAIDAIHQLGFIHR	2	1	1	Q9Y2H1		0.3715	1.82774e+08	6.04133	4	3489.76	2.45819	55.2295	0
	High	KDTLTEEETQFYISETVLAIDAIHQLGFIHR	2	1	1	Q9Y2H1		0.2822	8.91397e+07	5.79943	4	3617.85	1.02171	54.9554	1
	High	LSDFGLcTGLKK	1	2	2	Q9Y2H1;Q15208	C7(Carbamidomethyl)	0	5.71826e+07	3.56375	2	1338.71	2.46234	23.225	1
	High	LSDFGLcTGLK	1	2	2	Q9Y2H1;Q15208	C7(Carbamidomethyl)	0	1.84671e+08	3.35045	2	1210.62	1.91563	28.4871	0
	High	DWVFLNYTYK	1	2	2	Q15208;Q9Y2H1		0	63651294	2.31836	2	1348.66	-0.609222	40.0885	0
	High	LGLDDFESLK	1	1	1	Q9Y2H1		0	7.28162e+07	2.25302	2	1136.59	2.66771	35.3329	0
P62854	40S ribosomal protein S26 OS=Homo sapiens OX=9606 GN=RPS26 PE=1 SV=3 - [RS26_HUMAN]	5.33159	20.87	2	2	2	2	1.31551e+08	115	13.0071	11.0044
	A2	Sequence	# PSMs	# Proteins	# Protein Groups	Protein Group Accessions	Modifications	ΔCn	Area	XCorr	Charge	MH+ [Da]	ΔM [ppm]	RT [min]	# Missed Cleavages
	High	AALQELLSK	1	1	1	P62851		0	2.76223e+08	2.65927	2	972.574	1.40637	25.9487	0
	High	LITPAVVSER	2	1	1	P62851		0	1.31406e+08	2.23794	2	1084.64	0.23864	20.2052	0
	High	AQVIYTR	1	1	1	P62851		0	4.63796e+07	2.11272	2	850.479	1.56083	11.3458	0
P62851	40S ribosomal protein S25 OS=Homo sapiens OX=9606 GN=RPS25 PE=1 SV=1 - [RS25_HUMAN]	9.15076	20.8	1	3	3	4	1.51336e+08	125	13.7337	10.1108
	A2	Sequence	# PSMs	# Proteins	# Protein Groups	Protein Group Accessions	Modifications	ΔCn	Area	XCorr	Charge	MH+ [Da]	ΔM [ppm]	RT [min]	# Missed Cleavages
	High	GPTEQLVSPEPEVYEILR	2	1	1	O75688		0	1.64801e+08	4.5732	2	2056.06	2.28564	41.7401	0
	High	NGQVcFSTQDHKPcNPR	1	1	1	O75688	C5(Carbamidomethyl); C14(Carbamidomethyl)	0	2.43922e+07	3.74209	3	2044.91	1.46676	10.4975	0
	High	VANYcSTHLLEHITTNEDFR	1	1	1	O75688	C5(Carbamidomethyl)	0	5.68365e+07	3.42237	3	2420.13	1.14883	27.7584	0
	High	SGSALELSVENVK	1	1	1	O75688		0	161785951	3.39602	2	1332.7	0.738638	24.7699	0
	High	IQNAGGSVMIQR	1	2	1	O75688		0	9.29106e+07	3.12587	2	1273.67	4.35932	14.1224	0
	High	VNGSLAVSR	1	2	1	O75688		0	3.28852e+07	3.09381	2	902.506	0.978298	10.998	0
	High	QLLEEMLTSYR	1	1	1	O75688		0	40532318	2.71701	2	1382.7	2.15688	39.3076	0
	High	DNmSIVLVcFSNAPK	1	1	1	O75688	M3(Oxidation); C9(Carbamidomethyl)	0	36308420	2.69129	2	1710.82	3.41145	34.2127	0
	High	ILSAENIPNLPPGGGLAGK	2	1	1	O75688		0	123782988	2.40457	2	1818.01	0.36392	32.7577	0
	High	DSELDKHLESR	1	1	1	O75688		0	2.98444e+07	2.38811	2	1328.64	-0.0381837	10.84	1
	High	NVIEAVYSR	1	1	1	O75688		0	68001584	2.27053	2	1050.56	-0.661359	19.397	0
P62847	40S ribosomal protein S24 OS=Homo sapiens OX=9606 GN=RPS24 PE=1 SV=1 - [RS24_HUMAN]	8.27186	20.3	1	2	2	3	1.38991e+08	133	15.4134	10.7847
	A2	Sequence	# PSMs	# Proteins	# Protein Groups	Protein Group Accessions	Modifications	ΔCn	Area	XCorr	Charge	MH+ [Da]	ΔM [ppm]	RT [min]	# Missed Cleavages
	High	LVQAFQFTDK	1	1	1	Q06830		0	120653012	3.01318	2	1196.63	2.32766	25.9279	0
	High	QITVNDLPVGR	1	2	1	Q06830		0	2.38448e+08	2.88536	2	1211.68	2.25163	24.3161	0
	High	ADEGISFR	1	1	1	Q06830		0	6.86026e+07	2.51756	2	894.433	1.30312	16.1659	0
	High	IGHPAPNFK	1	1	1	Q06830		0	5.31719e+07	2.3013	2	980.531	-0.15992	10.9003	0
P62701	40S ribosomal protein S4, X isoform OS=Homo sapiens OX=9606 GN=RPS4X PE=1 SV=2 - [RS4X_HUMAN]	17.7988	19.39	1	5	5	6	1.10107e+08	263	29.5791	10.1548
	A2	Sequence	# PSMs	# Proteins	# Protein Groups	Protein Group Accessions	Modifications	ΔCn	Area	XCorr	Charge	MH+ [Da]	ΔM [ppm]	RT [min]	# Missed Cleavages
	High	TITLEVEPSDTIENVK	1	4	1	P0CG48		0	142278562	2.91416	2	1787.94	4.66194	30.9979	0
P12273	Prolactin-inducible protein OS=Homo sapiens OX=9606 GN=PIP PE=1 SV=1 - [PIP_HUMAN]	4.63181	19.18	1	2	2	2	1.72702e+07	146	16.5618	8.04541
	A2	Sequence	# PSMs	# Proteins	# Protein Groups	Protein Group Accessions	Modifications	ΔCn	Area	XCorr	Charge	MH+ [Da]	ΔM [ppm]	RT [min]	# Missed Cleavages
	High	ASMQQQQQLASAR	1	1	1	Q9Y3Y2		0	1.89822e+08	3.73046	2	1446.71	1.17319	10.9699	0
	High	ASmQQQQQLASAR	2	1	1	Q9Y3Y2	M3(Oxidation)	0	5.0788e+07	3.65813	2	1462.71	0.547498	9.72075	0
	High	NKQPTPVNIR	2	1	1	Q9Y3Y2		0	9.15332e+07	3.12583	3	1166.67	1.7919	10.6459	1
A0A075B6S2	Immunoglobulin kappa variable 2D-29 OS=Homo sapiens OX=9606 GN=IGKV2D-29 PE=3 SV=1 - [KVD29_HUMAN]	159.984	19.17	8	4	4	54	8.33533e+10	120	13.1347	7.12256
	A2	Sequence	# PSMs	# Proteins	# Protein Groups	Protein Group Accessions	Modifications	ΔCn	Area	XCorr	Charge	MH+ [Da]	ΔM [ppm]	RT [min]	# Missed Cleavages
	High	TTGFGmIYDSLDYAK	1	1	1	P62847	M6(Oxidation)	0	8.7934e+07	3.11004	2	1697.77	0.633188	36.1916	0
	High	TTGFGMIYDSLDYAK	1	1	1	P62847		0	2.64851e+07	2.64161	2	1681.78	1.8255	41.2898	0
	High	TTPDVIFVFGFR	1	1	1	P62847		0	1.90047e+08	2.52021	2	1398.75	3.10133	49.59	0
Q06830	Peroxiredoxin-1 OS=Homo sapiens OX=9606 GN=PRDX1 PE=1 SV=1 - [PRDX1_HUMAN]	10.7174	19.1	2	4	4	4	1.42568e+08	199	22.0963	8.1333
	A2	Sequence	# PSMs	# Proteins	# Protein Groups	Protein Group Accessions	Modifications	ΔCn	Area	XCorr	Charge	MH+ [Da]	ΔM [ppm]	RT [min]	# Missed Cleavages
	High	KIEEIKDFLLTAR	2	1	1	P63173		0	1.15386e+08	3.78575	3	1575.92	3.02431	31.5036	2
	High	QSLPPGLAVK	1	1	1	P63173		0	1.59007e+08	2.17027	2	1009.61	2.66122	19.1367	0
P84103	Serine/arginine-rich splicing factor 3 OS=Homo sapiens OX=9606 GN=SRSF3 PE=1 SV=1 - [SRSF3_HUMAN]	7.17461	18.9	2	2	2	2	8.29918e+07	164	19.3179	11.6489
	A2	Sequence	# PSMs	# Proteins	# Protein Groups	Protein Group Accessions	Modifications	ΔCn	Area	XCorr	Charge	MH+ [Da]	ΔM [ppm]	RT [min]	# Missed Cleavages
	High	LVNAcLAEELPHIHAFEQK	3	1	1	Q9H3K6	C5(Carbamidomethyl)	0	1.97182e+08	5.08599	4	2219.13	0.872481	33.7248	0
	High	DLEAEHVEVEDTTLNR	2	1	1	Q9H3K6		0	71225161	4.46827	3	1869.89	2.04579	21.7524	0
	High	TLTPDQWAR	1	1	1	Q9H3K6		0	1.37689e+08	2.33755	2	1087.55	-0.208961	19.2837	0
P21333	Filamin-A OS=Homo sapiens OX=9606 GN=FLNA PE=1 SV=4 - [FLNA_HUMAN]	113.935	18.7	3	34	34	37	1.73499e+08	2647	280.564	6.06201
	A2	Sequence	# PSMs	# Proteins	# Protein Groups	Protein Group Accessions	Modifications	ΔCn	Area	XCorr	Charge	MH+ [Da]	ΔM [ppm]	RT [min]	# Missed Cleavages
	High	DISEASVFDAYVLPK	1	1	1	P62854		0	1.32956e+08	2.83876	2	1653.85	6.18941	43.0368	0
	High	NIVEAAAVR	1	2	1	P62854		0	1.30145e+08	2.49283	2	942.538	1.58541	14.9716	0
O14602	Eukaryotic translation initiation factor 1A, Y-chromosomal OS=Homo sapiens OX=9606 GN=EIF1AY PE=1 SV=4 - [IF1AY_HUMAN]	6.07355	18.06	2	2	2	2	2.41581e+07	144	16.4323	5.23682
	A2	Sequence	# PSMs	# Proteins	# Protein Groups	Protein Group Accessions	Modifications	ΔCn	Area	XCorr	Charge	MH+ [Da]	ΔM [ppm]	RT [min]	# Missed Cleavages
	High	KGHAVGDIPGVR	1	1	1	P62266		0	2.14981e+07	4.12219	3	1205.68	2.92795	11.2558	1
	High	VANVSLLALYK	1	1	1	P62266		0	3.31207e+08	2.81458	2	1190.72	0.73591	35.3788	0
	High	AHLGTALK	1	1	1	P62266		0	1.03088e+07	2.20904	2	810.484	1.36988	9.96657	0
	High	ANPFGGASHAK	1	1	1	P62266		0	27697836	2.15603	2	1056.52	-0.489584	10.1183	0
P02533	Keratin, type I cytoskeletal 14 OS=Homo sapiens OX=9606 GN=KRT14 PE=1 SV=4 - [K1C14_HUMAN]	27.1805	17.58	17	2	9	10	4.88239e+08	472	51.5294	5.16064
	A2	Sequence	# PSMs	# Proteins	# Protein Groups	Protein Group Accessions	Modifications	ΔCn	Area	XCorr	Charge	MH+ [Da]	ΔM [ppm]	RT [min]	# Missed Cleavages
	High	TPGPGAQSALR	1	1	1	P62263		0	1.23029e+08	2.46	2	1054.57	3.09799	11.0883	0
Q04695	Keratin, type I cytoskeletal 17 OS=Homo sapiens OX=9606 GN=KRT17 PE=1 SV=2 - [K1C17_HUMAN]	21.4991	17.13	13	2	8	8	3.23776e+08	432	48.076	5.021
	A2	Sequence	# PSMs	# Proteins	# Protein Groups	Protein Group Accessions	Modifications	ΔCn	Area	XCorr	Charge	MH+ [Da]	ΔM [ppm]	RT [min]	# Missed Cleavages
	High	LAPDYDALDVANK	1	1	1	P62750		0	2.9886e+08	3.63371	2	1404.7	2.5257	24.968	0
	High	VNTLIRPDGEKK	1	1	1	P62750		0	2.89786e+07	3.31025	3	1369.78	-0.810428	10.3827	1
	High	VNTLIRPDGEK	1	1	1	P62750		0	2.54632e+07	2.17649	2	1241.69	2.04096	11.9861	0
P62861	40S ribosomal protein S30 OS=Homo sapiens OX=9606 GN=FAU PE=1 SV=1 - [RS30_HUMAN]	4.78155	16.95	1	1	1	2	4.33383e+08	59	6.64382	12.147
	A2	Sequence	# PSMs	# Proteins	# Protein Groups	Protein Group Accessions	Modifications	ΔCn	Area	XCorr	Charge	MH+ [Da]	ΔM [ppm]	RT [min]	# Missed Cleavages
	High	LREcLPLIIFLR	1	1	1	P62701	C4(Carbamidomethyl)	0	4.17658e+07	3.83689	3	1542.92	2.03961	47.819	1
	High	FDTGNLcmVTGGANLGR	1	1	1	P62701	C7(Carbamidomethyl); M8(Oxidation)	0	63063426	3.29349	2	1798.83	5.04077	27.276	0
	High	VNDTIQIDLETGK	1	1	1	P62701		0	17847446	2.76183	2	1445.75	-0.382527	25.6368	0
	High	FDTGNLcMVTGGANLGR	1	1	1	P62701	C7(Carbamidomethyl)	0	9.24813e+07	2.75142	2	1782.83	1.3437	32.0527	0
	High	EcLPLIIFLR	1	1	1	P62701	C2(Carbamidomethyl)	0	1.31943e+08	2.65385	2	1273.74	1.09891	52.8063	0
	High	LSNIFVIGK	1	1	1	P62701		0	105897205	2.5013	2	990.601	2.61092	30.8831	0
P08779	Keratin, type I cytoskeletal 16 OS=Homo sapiens OX=9606 GN=KRT16 PE=1 SV=4 - [K1C16_HUMAN]	26.4727	16.28	17	2	8	10	4.88239e+08	473	51.2362	5.04639
	A2	Sequence	# PSMs	# Proteins	# Protein Groups	Protein Group Accessions	Modifications	ΔCn	Area	XCorr	Charge	MH+ [Da]	ΔM [ppm]	RT [min]	# Missed Cleavages
	High	ADTQTYQPYNKDWIK	1	1	1	P84090		0	9.53992e+07	3.29537	2	1870.89	-1.45203	22.138	1
	High	ADTQTYQPYNK	1	1	1	P84090		0	2.03435e+08	3.23819	2	1328.61	-0.183279	10.9207	0
	High	MYEEHLKR	1	1	1	P84090		0	1.82666e+07	2.82594	2	1105.55	1.00708	9.53275	1
Q9NP64	Nucleolar protein of 40 kDa OS=Homo sapiens OX=9606 GN=ZCCHC17 PE=1 SV=1 - [NO40_HUMAN]	8.10816	16.18	1	3	3	3	1.04276e+08	241	27.5522	9.70068
	A2	Sequence	# PSMs	# Proteins	# Protein Groups	Protein Group Accessions	Modifications	ΔCn	Area	XCorr	Charge	MH+ [Da]	ΔM [ppm]	RT [min]	# Missed Cleavages
	High	VDKPSEIVDVGDK	1	1	1	Q9NP64		0	2.67079e+07	2.9857	3	1400.73	2.38155	15.5281	0
	High	ITLEAVLNTTcK	1	1	1	Q9NP64	C11(Carbamidomethyl)	0	5.36929e+07	2.57096	2	1362.73	0.984347	34.015	0
	High	DLDPNNVIIEQEER	1	1	1	Q9NP64		0	2.32426e+08	2.5515	2	1683.83	4.07624	27.0369	0
P62750	60S ribosomal protein L23a OS=Homo sapiens OX=9606 GN=RPL23A PE=1 SV=1 - [RL23A_HUMAN]	9.12045	16.03	1	3	3	3	1.17767e+08	156	17.6841	10.4478
	A2	Sequence	# PSMs	# Proteins	# Protein Groups	Protein Group Accessions	Modifications	ΔCn	Area	XCorr	Charge	MH+ [Da]	ΔM [ppm]	RT [min]	# Missed Cleavages
	High	FGFPEGSVELYAEK	1	1	1	P23396		0	1.03021e+08	2.40278	2	1572.76	2.86092	35.9785	0
Q9NZT1	Calmodulin-like protein 5 OS=Homo sapiens OX=9606 GN=CALML5 PE=1 SV=2 - [CALL5_HUMAN]	3.52101	15.75	1	1	1	1	8.04336e+07	146	15.8828	4.43701
	A2	Sequence	# PSMs	# Proteins	# Protein Groups	Protein Group Accessions	Modifications	ΔCn	Area	XCorr	Charge	MH+ [Da]	ΔM [ppm]	RT [min]	# Missed Cleavages
	High	VSISEGDDKIEYR	1	1	1	P22087		0	6.88896e+07	4.15739	3	1510.74	0.381275	16.1172	1
	High	RVSISEGDDKIEYR	1	1	1	P22087		0	2.07753e+07	4.0823	3	1666.85	5.42619	14.0203	2
	High	IVALNAHTFLR	1	2	1	P22087		0	3.93557e+07	3.86252	3	1254.73	2.02935	27.5424	0
	High	ANcIDSTASAEAVFASEVK	1	1	1	P22087	C3(Carbamidomethyl)	0	6.13403e+07	3.26938	2	1969.93	6.83596	33.9019	0
	High	NLVPGESVYGEKR	1	1	1	P22087		0	1.12326e+07	3.10264	3	1447.76	4.23737	15.8648	1
	High	GKEDALVTK	1	1	1	P22087		0	3.48522e+07	2.6432	2	960.535	-0.733285	9.50083	1
	High	TNIIPVIEDAR	1	2	1	P22087		0	176123774	2.30449	2	1240.69	-0.310083	29.7145	0
P63241	Eukaryotic translation initiation factor 5A-1 OS=Homo sapiens OX=9606 GN=EIF5A PE=1 SV=2 - [IF5A1_HUMAN]	5.03168	15.58	2	1	1	1	4.81109e+07	154	16.8214	5.23682
	A2	Sequence	# PSMs	# Proteins	# Protein Groups	Protein Group Accessions	Modifications	ΔCn	Area	XCorr	Charge	MH+ [Da]	ΔM [ppm]	RT [min]	# Missed Cleavages
	High	QAAPVTLQLLFLDGEEALKEWGPK	1	1	1	Q9NXS2		0	9.98406e+07	6.62257	3	2653.43	3.75651	55.3189	1
	High	LNLLQSHPQEVmYFQPGEPFGSVEDDHIPFLR	1	1	1	Q9NXS2	M12(Oxidation)	0	8.03588e+07	3.86629	4	3755.83	4.58555	46.6364	0
	High	TPGSPGNLQVR	1	1	1	Q9NXS2		0	102808677	3.08458	2	1125.61	3.55261	12.8957	0
	High	VPLIGSLPEAR	2	1	1	Q9NXS2		0	9.20733e+07	2.34654	2	1151.68	0.883569	29.8404	0
	High	KFLEATLR	1	1	1	Q9NXS2		0	2.59099e+07	2.18459	2	977.58	2.09836	16.2563	1
	High	HLTLAcHYDSK	1	1	1	Q9NXS2	C6(Carbamidomethyl)	0	1.04265e+07	2.12145	2	1344.64	1.90414	11.1197	0
P23588	Eukaryotic translation initiation factor 4B OS=Homo sapiens OX=9606 GN=EIF4B PE=1 SV=2 - [IF4B_HUMAN]	21.1497	15.55	1	5	5	5	9.24399e+07	611	69.1103	5.73193
	A2	Sequence	# PSMs	# Proteins	# Protein Groups	Protein Group Accessions	Modifications	ΔCn	Area	XCorr	Charge	MH+ [Da]	ΔM [ppm]	RT [min]	# Missed Cleavages
	High	VHPEIINENGNPSYK	1	1	1	O95881		0	1.43845e+08	3.56474	3	1710.85	2.67994	14.4951	0
	High	YFYVSAEQVVQGMK	1	1	1	O95881		0	4.78951e+07	3.36901	2	1648.81	1.54952	37.1755	0
	High	EAAASGLPLMVIIHK	2	1	1	O95881		0	9.50138e+07	3.0684	3	1549.88	0.48488	37.3145	0
P46776	60S ribosomal protein L27a OS=Homo sapiens OX=9606 GN=RPL27A PE=1 SV=2 - [RL27A_HUMAN]	7.61832	15.54	1	2	2	3	3.08642e+08	148	16.551	11.0044
	A2	Sequence	# PSMs	# Proteins	# Protein Groups	Protein Group Accessions	Modifications	ΔCn	Area	XCorr	Charge	MH+ [Da]	ΔM [ppm]	RT [min]	# Missed Cleavages
	High	ASESSKPWPDATYGTGSASR	1	1	1	Q9Y2W1		0	56922763	4.41797	3	2054.95	2.6284	15.9731	0
	High	MDSFDEDLARPSGLLAQER	1	1	1	Q9Y2W1		0	5.23277e+07	3.6959	3	2150.03	3.38955	33.1776	0
	High	KTEELEEESFPER	2	1	1	Q9Y2W1		0	5.0323e+07	3.4637	3	1622.76	3.566	15.9984	1
	High	EQTFSGGTSQDTK	1	1	1	Q9Y2W1		0	1.9686e+07	3.15275	2	1385.62	2.89728	9.81769	0
	High	SIFQHIQSAQSQR	1	1	1	Q9Y2W1		0	74779060	2.38968	2	1529.78	-4.10448	17.1235	0
	High	SPLQSVVVR	1	1	1	Q9Y2W1		0	1.02999e+08	2.21845	2	984.585	1.38969	18.3346	0
	High	GSFSDTGLGDGK	1	1	1	Q9Y2W1		0	1.08087e+08	2.12925	2	1140.52	4.98652	14.3753	0
Q9BU76	Multiple myeloma tumor-associated protein 2 OS=Homo sapiens OX=9606 GN=MMTAG2 PE=1 SV=1 - [MMTA2_HUMAN]	8.78594	15.21	1	3	3	3	3.11944e+07	263	29.3939	10.0229
	A2	Sequence	# PSMs	# Proteins	# Protein Groups	Protein Group Accessions	Modifications	ΔCn	Area	XCorr	Charge	MH+ [Da]	ΔM [ppm]	RT [min]	# Missed Cleavages
	High	SPPYTAFLGNLPYDVTEESIKEFFR	1	1	1	P23588		0	133159736	6.49748	3	2920.45	2.0699	55.1238	1
	High	GFGYAEFEDLDSLLSALSLNEESLGNRR	1	1	1	P23588		0	40698886	4.32459	3	3102.51	2.74412	55.1703	1
	High	AASIFGGAKPVDTAAR	1	1	1	P23588		0	5.97975e+07	4.17501	3	1531.83	3.57085	17.9084	0
	High	KDENKVDGMNAPK	1	1	1	P23588		0	7.75267e+06	3.22353	3	1445.71	1.55905	9.31329	2
	High	VAPAQPSEEGPGR	1	1	1	P23588		0	8.43625e+07	2.92913	2	1294.64	3.04673	9.89526	0
P18621	60S ribosomal protein L17 OS=Homo sapiens OX=9606 GN=RPL17 PE=1 SV=3 - [RL17_HUMAN]	9.36019	13.59	1	2	2	3	1.19686e+07	184	21.3833	10.1694
	A2	Sequence	# PSMs	# Proteins	# Protein Groups	Protein Group Accessions	Modifications	ΔCn	Area	XCorr	Charge	MH+ [Da]	ΔM [ppm]	RT [min]	# Missed Cleavages
	High	ASAGLLGAHAAAITAYALTLTK	1	2	1	P0C0L4		0	86152729	5.54119	3	2085.18	2.6742	46.2264	0
	High	DHAVDLIQK	1	2	1	P0C0L4		0	8.09643e+07	2.84602	2	1038.56	2.02475	13.4089	0
	High	DSSTWLTAFVLK	1	1	1	P0C0L4		0	1.03686e+08	2.82451	2	1367.72	2.34052	50.2169	0
Q9Y2H1	Serine/threonine-protein kinase 38-like OS=Homo sapiens OX=9606 GN=STK38L PE=1 SV=3 - [ST38L_HUMAN]	33.5369	13.58	1	1	6	8	1.52195e+08	464	53.9684	6.81494
	A2	Sequence	# PSMs	# Proteins	# Protein Groups	Protein Group Accessions	Modifications	ΔCn	Area	XCorr	Charge	MH+ [Da]	ΔM [ppm]	RT [min]	# Missed Cleavages
	High	VYVGNLGNNGNKTELER	1	1	1	P84103		0	17787098	3.84397	3	1876.96	2.48511	16.0238	1
	High	NPPGFAFVEFEDPR	1	2	1	P84103		0	1.48197e+08	3.33064	2	1621.77	2.07837	39.9011	0
Q9BUZ4	TNF receptor-associated factor 4 OS=Homo sapiens OX=9606 GN=TRAF4 PE=1 SV=1 - [TRAF4_HUMAN]	12.0122	13.19	1	4	4	4	5.18419e+07	470	53.5074	8.14795
	A2	Sequence	# PSMs	# Proteins	# Protein Groups	Protein Group Accessions	Modifications	ΔCn	Area	XCorr	Charge	MH+ [Da]	ΔM [ppm]	RT [min]	# Missed Cleavages
	High	AFSAVDTDGNGTINAQELGAALK	1	1	1	Q9NZT1		0	8.04336e+07	3.52101	2	2263.13	4.83835	35.5733	0
P0DMV8	Heat shock 70 kDa protein 1A OS=Homo sapiens OX=9606 GN=HSPA1A PE=1 SV=1 - [HS71A_HUMAN]	18.847	12.64	3	4	5	6	6.9043e+07	641	70.009	5.65576
	A2	Sequence	# PSMs	# Proteins	# Protein Groups	Protein Group Accessions	Modifications	ΔCn	Area	XCorr	Charge	MH+ [Da]	ΔM [ppm]	RT [min]	# Missed Cleavages
	High	DFLAGGVAAAISK	1	1	1	P05141		0	118505627	2.96001	2	1219.67	0.156813	34.3683	0
	High	LLLQVQHASK	1	3	1	P05141		0	3.57173e+07	2.22893	2	1136.68	0.40772	14.9032	0
P07355	Annexin A2 OS=Homo sapiens OX=9606 GN=ANXA2 PE=1 SV=2 - [ANXA2_HUMAN]	7.40212	11.8	2	3	3	3	2.32703e+07	339	38.5798	7.75244
	A2	Sequence	# PSMs	# Proteins	# Protein Groups	Protein Group Accessions	Modifications	ΔCn	Area	XCorr	Charge	MH+ [Da]	ΔM [ppm]	RT [min]	# Missed Cleavages
	High	KGLTPSQIGVILR	1	1	1	P62277		0	6.21493e+07	4.11674	2	1381.86	2.44116	28.0422	1
	High	GLSQSALPYR	1	1	1	P62277		0	95095931	2.53584	2	1091.59	2.21539	17.9544	0
	High	GLAPDLPEDLYHLIK	1	1	1	P62277		0	7.05552e+07	2.5187	2	1693.92	3.62793	45.8679	0
P62805	Histone H4 OS=Homo sapiens OX=9606 GN=HIST1H4A PE=1 SV=2 - [H4_HUMAN]	2.24121	11.65	1	1	1	1	7.98233e+06	103	11.3604	11.356
	A2	Sequence	# PSMs	# Proteins	# Protein Groups	Protein Group Accessions	Modifications	ΔCn	Area	XCorr	Charge	MH+ [Da]	ΔM [ppm]	RT [min]	# Missed Cleavages
	High	SGVSLAALKK	1	3	1	P16403		0	4.94326e+07	2.5609	2	973.604	0.377413	15.2092	1
	High	ALAAAGYDVEK	1	5	1	P16403		0	1.56418e+08	2.36761	2	1107.57	0.257929	15.0238	0
	High	SGVSLAALK	1	3	1	P16403		0	1.51808e+07	2.23474	2	845.509	-0.14374	19.5351	0
P62280	40S ribosomal protein S11 OS=Homo sapiens OX=9606 GN=RPS11 PE=1 SV=3 - [RS11_HUMAN]	7.2546	11.39	1	1	1	2	4.70377e+07	158	18.419	10.3013
	A2	Sequence	# PSMs	# Proteins	# Protein Groups	Protein Group Accessions	Modifications	ΔCn	Area	XCorr	Charge	MH+ [Da]	ΔM [ppm]	RT [min]	# Missed Cleavages
	High	LYTLVTYVPVTTFK	1	1	1	P62899		0	7.31595e+07	2.51951	2	1644.93	3.61739	43.1325	0
P26373	60S ribosomal protein L13 OS=Homo sapiens OX=9606 GN=RPL13 PE=1 SV=4 - [RL13_HUMAN]	5.67326	11.37	1	2	2	2	4.07175e+07	211	24.2465	11.6489
	A2	Sequence	# PSMs	# Proteins	# Protein Groups	Protein Group Accessions	Modifications	ΔCn	Area	XCorr	Charge	MH+ [Da]	ΔM [ppm]	RT [min]	# Missed Cleavages
	High	IINEPTAAAIAYGLDK	1	4	2	P11021;P11142		0	3.16298e+07	2.96655	2	1659.89	-2.78253	34.2792	0
	High	DAGTIAGLNVLR	1	1	1	P11142		0	7.7207e+07	2.31266	2	1199.68	0.943037	31.7032	0
	High	VEIIANDQGNR	1	7	3	P11021;P0DMV8;P11142		0	1.03106e+08	2.28187	2	1228.63	5.16485	12.9418	0
P62899	60S ribosomal protein L31 OS=Homo sapiens OX=9606 GN=RPL31 PE=1 SV=1 - [RL31_HUMAN]	2.51951	11.2	1	1	1	1	7.31595e+07	125	14.4539	10.5356
	A2	Sequence	# PSMs	# Proteins	# Protein Groups	Protein Group Accessions	Modifications	ΔCn	Area	XCorr	Charge	MH+ [Da]	ΔM [ppm]	RT [min]	# Missed Cleavages
	High	TLSSSTQASLEIDSLFEGIDFYTSITR	2	1	1	P0DMV8		0	57436070	3.25373	3	2981.46	0.501504	55.3366	0
	High	NQVALNPQNTVFDAK	1	1	1	P0DMV8		0	16178559	3.1979	2	1658.85	1.72129	25.0494	0
	High	IINEPTAAAIAYGLDR	1	2	1	P0DMV8		0	46587109	2.96461	2	1687.91	3.81728	35.436	0
	High	DAGVIAGLNVLR	1	2	1	P0DMV8		0	2.66515e+07	2.55526	2	1197.7	1.76994	36.2601	0
	High	VEIIANDQGNR	1	7	3	P11021;P0DMV8;P11142		0	1.03106e+08	2.28187	2	1228.63	5.16485	12.9418	0
P62244	40S ribosomal protein S15a OS=Homo sapiens OX=9606 GN=RPS15A PE=1 SV=2 - [RS15A_HUMAN]	3.07123	10.77	1	1	1	1	3.36043e+06	130	14.83	10.1255
	A2	Sequence	# PSMs	# Proteins	# Protein Groups	Protein Group Accessions	Modifications	ΔCn	Area	XCorr	Charge	MH+ [Da]	ΔM [ppm]	RT [min]	# Missed Cleavages
	High	LSWLDGSGLGFSLEYPTISLHALSR	1	1	1	P54105		0	67284865	3.39408	3	2719.41	1.76959	54.2558	0
P42766	60S ribosomal protein L35 OS=Homo sapiens OX=9606 GN=RPL35 PE=1 SV=2 - [RL35_HUMAN]	6.57554	10.57	1	1	1	2	2.51141e+08	123	14.5426	11.0483
	A2	Sequence	# PSMs	# Proteins	# Protein Groups	Protein Group Accessions	Modifications	ΔCn	Area	XCorr	Charge	MH+ [Da]	ΔM [ppm]	RT [min]	# Missed Cleavages
	High	AGELTEDEVER	1	1	1	P62269		0	9.07135e+07	3.11426	2	1247.58	2.5837	12.8797	0
	High	VLNTNIDGR	1	1	1	P62269		0	7.44911e+07	2.79021	2	1001.54	4.3077	12.9433	0
	High	LREDLER	1	1	1	P62269		0	1.78018e+07	2.17198	2	930.503	2.40706	10.0063	1
	High	IAFAITAIK	1	1	1	P62269		0	2.40662e+07	2.12122	2	947.592	-0.607636	31.804	0
P54105	Methylosome subunit pICln OS=Homo sapiens OX=9606 GN=CLNS1A PE=1 SV=1 - [ICLN_HUMAN]	3.39408	10.55	1	1	1	1	67284865	237	26.1989	4.10693
	A2	Sequence	# PSMs	# Proteins	# Protein Groups	Protein Group Accessions	Modifications	ΔCn	Area	XCorr	Charge	MH+ [Da]	ΔM [ppm]	RT [min]	# Missed Cleavages
	High	IILDLISESPIK	1	1	1	P61978		0	62365575	2.46089	2	1340.81	4.29776	42.8013	0
P31949	Protein S100-A11 OS=Homo sapiens OX=9606 GN=S100A11 PE=1 SV=2 - [S10AB_HUMAN]	2.28452	10.48	1	1	1	1	1.32879e+07	105	11.7328	7.12256
	A2	Sequence	# PSMs	# Proteins	# Protein Groups	Protein Group Accessions	Modifications	ΔCn	Area	XCorr	Charge	MH+ [Da]	ΔM [ppm]	RT [min]	# Missed Cleavages
	High	GDGEVLEEIVTK	1	1	1	Q66PJ3		0	4.35708e+07	2.78361	2	1288.66	1.39935	29.2348	0
	High	SAGEEEDGPVLTDEQK	1	1	1	Q66PJ3		0	7.77999e+07	2.5408	2	1703.77	5.34209	13.7094	0
Q9Y2W1	Thyroid hormone receptor-associated protein 3 OS=Homo sapiens OX=9606 GN=THRAP3 PE=1 SV=2 - [TR150_HUMAN]	23.9803	10.37	1	7	7	8	9.52882e+07	955	108.601	10.1548
	A2	Sequence	# PSMs	# Proteins	# Protein Groups	Protein Group Accessions	Modifications	ΔCn	Area	XCorr	Charge	MH+ [Da]	ΔM [ppm]	RT [min]	# Missed Cleavages
	High	IINEPTAAAIAYGLDK	1	4	2	P11021;P11142		0	3.16298e+07	2.96655	2	1659.89	-2.78253	34.2792	0
	High	SQIFSTASDNQPTVTIK	1	1	1	P11021		0	29080200	2.70781	2	1836.94	2.94255	24.868	0
	High	TWNDPSVQQDIK	1	1	1	P11021		0	24690197	2.31264	2	1430.69	1.19196	19.0875	0
	High	VEIIANDQGNR	1	7	3	P11021;P0DMV8;P11142		0	1.03106e+08	2.28187	2	1228.63	5.16485	12.9418	0
P81605	Dermcidin OS=Homo sapiens OX=9606 GN=DCD PE=1 SV=2 - [DCD_HUMAN]	3.08942	10	1	1	1	1	171974147	110	11.2768	6.53662
	A2	Sequence	# PSMs	# Proteins	# Protein Groups	Protein Group Accessions	Modifications	ΔCn	Area	XCorr	Charge	MH+ [Da]	ΔM [ppm]	RT [min]	# Missed Cleavages
	High	VLPGAFDNLLEWPFAR	1	1	1	Q9BUZ4		0	2.79277e+07	3.58745	2	1844.98	3.26843	55.0308	0
	High	IYPDPELEVQVLGLPIR	1	1	1	Q9BUZ4		0	8.35395e+07	3.21402	2	1951.09	1.95598	49.7582	0
	High	LPVAcPNQcGVGTVAR	1	1	1	Q9BUZ4	C5(Carbamidomethyl); C9(Carbamidomethyl)	0	3.03187e+07	2.62652	2	1698.84	0.9877	17.9258	0
	High	DScNTALVLcPFK	1	1	1	Q9BUZ4	C3(Carbamidomethyl); C10(Carbamidomethyl)	0	4.16676e+07	2.58419	2	1524.72	-1.29792	34.4443	0
P16403	Histone H1.2 OS=Homo sapiens OX=9606 GN=HIST1H1C PE=1 SV=2 - [H12_HUMAN]	7.16325	9.86	5	3	3	3	7.3677e+07	213	21.3517	10.9312
	A2	Sequence	# PSMs	# Proteins	# Protein Groups	Protein Group Accessions	Modifications	ΔCn	Area	XCorr	Charge	MH+ [Da]	ΔM [ppm]	RT [min]	# Missed Cleavages
	High	FQSSAVmALQEASEAYLVGLFEDTNLcAIHAK	2	1	1	Q71DI3	M7(Oxidation); C27(Carbamidomethyl)	0	48832910	7.51258	3	3529.72	5.64587	55.2424	0
A0A0C4DH31	Immunoglobulin heavy variable 1-18 OS=Homo sapiens OX=9606 GN=IGHV1-18 PE=3 SV=1 - [HV118_HUMAN]	2.27042	9.4	2	1	1	1	1.9095e+08	117	12.8122	8.83643
	A2	Sequence	# PSMs	# Proteins	# Protein Groups	Protein Group Accessions	Modifications	ΔCn	Area	XCorr	Charge	MH+ [Da]	ΔM [ppm]	RT [min]	# Missed Cleavages
	High	YDcGEEILITVLSAMTEEAAVAIK	1	2	1	P63241	C3(Carbamidomethyl)	0	4.81109e+07	5.03168	3	2626.31	4.57908	55.7699	0
Q9Y3Y2	Chromatin target of PRMT1 protein OS=Homo sapiens OX=9606 GN=CHTOP PE=1 SV=2 - [CHTOP_HUMAN]	16.0474	9.27	1	2	2	5	1.40678e+08	248	26.3803	12.2349
	A2	Sequence	# PSMs	# Proteins	# Protein Groups	Protein Group Accessions	Modifications	ΔCn	Area	XCorr	Charge	MH+ [Da]	ΔM [ppm]	RT [min]	# Missed Cleavages
	High	DVQIGDIVTVGEcRPLSK	2	1	1	P62280	C13(Carbamidomethyl)	0	4.70377e+07	3.64064	2	1986.04	1.70237	32.9364	0
P60866	40S ribosomal protein S20 OS=Homo sapiens OX=9606 GN=RPS20 PE=1 SV=1 - [RS20_HUMAN]	3.6726	9.24	1	1	1	1	1.98542e+07	119	13.3643	9.93506
	A2	Sequence	# PSMs	# Proteins	# Protein Groups	Protein Group Accessions	Modifications	ΔCn	Area	XCorr	Charge	MH+ [Da]	ΔM [ppm]	RT [min]	# Missed Cleavages
	High	AcQSIYPLHDVFVR	1	1	1	P61247	C2(Carbamidomethyl)	0	2.70434e+07	2.68015	2	1704.85	0.222683	31.4034	0
	High	TTDGYLLR	1	1	1	P61247		0	66915331	2.29485	2	938.496	2.19726	17.8818	0
Q14331	Protein FRG1 OS=Homo sapiens OX=9606 GN=FRG1 PE=1 SV=1 - [FRG1_HUMAN]	4.76591	8.91	1	2	2	2	3.724e+07	258	29.1541	9.01221
	A2	Sequence	# PSMs	# Proteins	# Protein Groups	Protein Group Accessions	Modifications	ΔCn	Area	XCorr	Charge	MH+ [Da]	ΔM [ppm]	RT [min]	# Missed Cleavages
	High	LFIGGLNTETNEK	1	2	1	Q96E39		0	46495485	2.93674	2	1435.75	1.64617	25.9248	0
P09651	Heterogeneous nuclear ribonucleoprotein A1 OS=Homo sapiens OX=9606 GN=HNRNPA1 PE=1 SV=5 - [ROA1_HUMAN]	6.39165	8.87	2	2	2	2	1.52865e+07	372	38.7231	9.12939
	A2	Sequence	# PSMs	# Proteins	# Protein Groups	Protein Group Accessions	Modifications	ΔCn	Area	XCorr	Charge	MH+ [Da]	ΔM [ppm]	RT [min]	# Missed Cleavages
	High	RVEELVAK	1	1	1	Q9NWB6		0	4.26782e+07	2.65124	2	943.559	2.34481	10.452	1
	High	QLLEELER	1	1	1	Q9NWB6		0	4.67376e+07	2.45154	2	1029.56	0.821622	25.0371	0
O00571	ATP-dependent RNA helicase DDX3X OS=Homo sapiens OX=9606 GN=DDX3X PE=1 SV=3 - [DDX3X_HUMAN]	16.1176	8.61	2	4	4	5	2.58724e+07	662	73.198	7.18115
	A2	Sequence	# PSMs	# Proteins	# Protein Groups	Protein Group Accessions	Modifications	ΔCn	Area	XCorr	Charge	MH+ [Da]	ΔM [ppm]	RT [min]	# Missed Cleavages
	High	NKDQEVNFQEYVTFLGALALIYNEALKG	1	1	1	P06703		0	4.04802e+07	4.94869	3	3187.65	4.46334	55.4837	2
	High	LQDAEIAR	1	1	1	P06703		0	4.83427e+07	2.275	2	915.492	2.35223	11.2764	0
P10599	Thioredoxin OS=Homo sapiens OX=9606 GN=TXN PE=1 SV=3 - [THIO_HUMAN]	2.44032	8.57	1	1	1	1	1.76219e+07	105	11.7297	4.91943
	A2	Sequence	# PSMs	# Proteins	# Protein Groups	Protein Group Accessions	Modifications	ΔCn	Area	XCorr	Charge	MH+ [Da]	ΔM [ppm]	RT [min]	# Missed Cleavages
	High	VLEQLTGQTPVFSK	1	1	1	P62913		0	43754830	3.53109	2	1546.85	0.934365	28.0676	0
P11021	Endoplasmic reticulum chaperone BiP OS=Homo sapiens OX=9606 GN=HSPA5 PE=1 SV=2 - [BIP_HUMAN]	10.2689	8.56	3	2	4	4	5.46053e+07	654	72.2884	5.16064
	A2	Sequence	# PSMs	# Proteins	# Protein Groups	Protein Group Accessions	Modifications	ΔCn	Area	XCorr	Charge	MH+ [Da]	ΔM [ppm]	RT [min]	# Missed Cleavages
	High	STESLQANVQR	1	1	1	P26373		0	6.15554e+07	3.51178	2	1232.63	3.1456	11.2512	0
	High	LATQLTGPVMPVR	1	1	1	P26373		0	19879578	2.16147	2	1382.79	2.03547	27.5125	0
P83881	60S ribosomal protein L36a OS=Homo sapiens OX=9606 GN=RPL36A PE=1 SV=2 - [RL36A_HUMAN]	2.35398	8.49	2	1	1	1	1.65553e+08	106	12.4328	10.5796
	A2	Sequence	# PSMs	# Proteins	# Protein Groups	Protein Group Accessions	Modifications	ΔCn	Area	XCorr	Charge	MH+ [Da]	ΔM [ppm]	RT [min]	# Missed Cleavages
	High	NIILEEGKEILVGDVGQTVDDPYATFVK	1	1	1	P23528		0	4.99282e+07	2.95357	3	3062.61	5.35624	47.8237	1
	High	YALYDATYETK	1	2	1	P23528		0	2.49962e+07	2.19207	2	1337.63	3.67491	22.3176	0
P61247	40S ribosomal protein S3a OS=Homo sapiens OX=9606 GN=RPS3A PE=1 SV=2 - [RS3A_HUMAN]	4.975	8.33	1	2	2	2	4.69794e+07	264	29.9257	9.72998
	A2	Sequence	# PSMs	# Proteins	# Protein Groups	Protein Group Accessions	Modifications	ΔCn	Area	XCorr	Charge	MH+ [Da]	ΔM [ppm]	RT [min]	# Missed Cleavages
	High	cNEAGDIEAK	1	1	1	Q14331	C1(Carbamidomethyl)	0	6.51408e+06	2.61714	2	1106.48	3.63504	9.9238	0
	High	YLGINSDGLVVGR	1	1	1	Q14331		0	6.79659e+07	2.14877	2	1362.74	-1.74224	31.9024	0
P46781	40S ribosomal protein S9 OS=Homo sapiens OX=9606 GN=RPS9 PE=1 SV=3 - [RS9_HUMAN]	4.51229	8.25	1	2	2	2	2.63846e+07	194	22.5776	10.6528
	A2	Sequence	# PSMs	# Proteins	# Protein Groups	Protein Group Accessions	Modifications	ΔCn	Area	XCorr	Charge	MH+ [Da]	ΔM [ppm]	RT [min]	# Missed Cleavages
	High	GYSFTTTAER	1	2	1	P60709		0	3.58177e+07	2.38689	2	1132.53	4.15221	15.9045	0
P62913	60S ribosomal protein L11 OS=Homo sapiens OX=9606 GN=RPL11 PE=1 SV=2 - [RL11_HUMAN]	3.53109	7.87	1	1	1	1	43754830	178	20.2396	9.59814
	A2	Sequence	# PSMs	# Proteins	# Protein Groups	Protein Group Accessions	Modifications	ΔCn	Area	XCorr	Charge	MH+ [Da]	ΔM [ppm]	RT [min]	# Missed Cleavages
	High	HVVFIAQR	1	1	1	P62081		0	3.38448e+07	2.21533	2	969.567	4.16766	13.8285	0
Q8NC51	Plasminogen activator inhibitor 1 RNA-binding protein OS=Homo sapiens OX=9606 GN=SERBP1 PE=1 SV=2 - [PAIRB_HUMAN]	5.45748	7.84	1	2	2	2	3.21728e+07	408	44.9385	8.646
	A2	Sequence	# PSMs	# Proteins	# Protein Groups	Protein Group Accessions	Modifications	ΔCn	Area	XCorr	Charge	MH+ [Da]	ΔM [ppm]	RT [min]	# Missed Cleavages
	High	DLVVLLFETALLSSGFSLEDPQTHSNR	1	1	1	P08238		0	4.16159e+07	5.1916	3	2988.55	5.79509	55.5782	0
	High	NPDDITQEEYGEFYK	1	1	1	P08238		0	2.6034e+07	2.31761	2	1847.8	2.69415	27.5647	0
Q8N9Q2	Protein SREK1IP1 OS=Homo sapiens OX=9606 GN=SREK1IP1 PE=1 SV=1 - [SR1IP_HUMAN]	2.564	7.74	1	1	1	1	2.34658e+07	155	18.1656	9.84717
	A2	Sequence	# PSMs	# Proteins	# Protein Groups	Protein Group Accessions	Modifications	ΔCn	Area	XCorr	Charge	MH+ [Da]	ΔM [ppm]	RT [min]	# Missed Cleavages
	High	ATENDIYNFFSPLNPVR	1	2	1	P52597		0	33705683	3.22726	2	1996.99	5.7944	47.8398	0
P05141	ADP/ATP translocase 2 OS=Homo sapiens OX=9606 GN=SLC25A5 PE=1 SV=7 - [ADT2_HUMAN]	5.18893	7.72	3	2	2	2	7.71115e+07	298	32.8312	9.68604
	A2	Sequence	# PSMs	# Proteins	# Protein Groups	Protein Group Accessions	Modifications	ΔCn	Area	XCorr	Charge	MH+ [Da]	ΔM [ppm]	RT [min]	# Missed Cleavages
	High	cVTDEcFFFER	1	1	1	P09038	C1(Carbamidomethyl); C6(Carbamidomethyl)	0	32175199	2.51541	2	1509.61	0.429369	34.8363	0
P30041	Peroxiredoxin-6 OS=Homo sapiens OX=9606 GN=PRDX6 PE=1 SV=3 - [PRDX6_HUMAN]	4.00616	7.59	1	1	1	1	17820413	224	25.0192	6.37939
	A2	Sequence	# PSMs	# Proteins	# Protein Groups	Protein Group Accessions	Modifications	ΔCn	Area	XCorr	Charge	MH+ [Da]	ΔM [ppm]	RT [min]	# Missed Cleavages
	High	FDQLFDDESDPFEVLK	1	1	1	Q8NC51		0	5.96338e+07	3.32403	2	1943.89	-0.488224	46.9249	0
	High	SAAQAAAQTNSNAAGK	1	1	1	Q8NC51		0	4.71174e+06	2.13345	2	1460.71	-0.648972	8.73883	0
P62263	40S ribosomal protein S14 OS=Homo sapiens OX=9606 GN=RPS14 PE=1 SV=3 - [RS14_HUMAN]	2.46	7.28	1	1	1	1	1.23029e+08	151	16.2625	10.0522
	A2	Sequence	# PSMs	# Proteins	# Protein Groups	Protein Group Accessions	Modifications	ΔCn	Area	XCorr	Charge	MH+ [Da]	ΔM [ppm]	RT [min]	# Missed Cleavages
	High	GALQNIIPASTGAAK	1	1	1	P04406		0	31306380	2.27379	2	1411.79	0.101745	25.3202	0
P11413	Glucose-6-phosphate 1-dehydrogenase OS=Homo sapiens OX=9606 GN=G6PD PE=1 SV=4 - [G6PD_HUMAN]	7.41627	7.18	1	1	1	2	10549450368	515	59.219	6.84424
	A2	Sequence	# PSMs	# Proteins	# Protein Groups	Protein Group Accessions	Modifications	ΔCn	Area	XCorr	Charge	MH+ [Da]	ΔM [ppm]	RT [min]	# Missed Cleavages
	High	ENYLGNSLmAPVGR	1	1	1	Q9BU76	M9(Oxidation)	0	3.04952e+07	3.06083	2	1536.75	1.68757	24.9727	0
	High	VESGGPGTSAASAR	1	1	1	Q9BU76		0	2.55892e+07	2.87752	2	1246.6	1.60784	9.19429	0
	High	GGQDQFNWEDVK	1	1	1	Q9BU76		0	37498968	2.84759	2	1422.63	1.86262	25.7423	0
P40227	T-complex protein 1 subunit zeta OS=Homo sapiens OX=9606 GN=CCT6A PE=1 SV=3 - [TCPZ_HUMAN]	8.52139	6.97	1	2	2	2	2.25736e+07	531	57.9876	6.68311
	A2	Sequence	# PSMs	# Proteins	# Protein Groups	Protein Group Accessions	Modifications	ΔCn	Area	XCorr	Charge	MH+ [Da]	ΔM [ppm]	RT [min]	# Missed Cleavages
	High	VHELNEEIGK	1	2	1	Q9Y383		0	2.68212e+07	3.03617	2	1167.6	2.01224	11.3303	0
	High	VEQLGAEGNVEESQK	1	1	1	Q9Y383		0	3.01568e+07	2.61803	2	1616.78	1.12722	12.3071	0
Q66PJ3	ADP-ribosylation factor-like protein 6-interacting protein 4 OS=Homo sapiens OX=9606 GN=ARL6IP4 PE=1 SV=2 - [AR6P4_HUMAN]	5.32441	6.65	1	2	2	2	6.06854e+07	421	44.8882	10.9312
	A2	Sequence	# PSMs	# Proteins	# Protein Groups	Protein Group Accessions	Modifications	ΔCn	Area	XCorr	Charge	MH+ [Da]	ΔM [ppm]	RT [min]	# Missed Cleavages
	High	ALAAGGYDVEK	1	1	1	P16401		0	2.80474e+07	2.20443	2	1093.56	3.29802	14.3769	0
Q9Y383	Putative RNA-binding protein Luc7-like 2 OS=Homo sapiens OX=9606 GN=LUC7L2 PE=1 SV=2 - [LC7L2_HUMAN]	5.6542	6.38	2	2	2	2	2.8489e+07	392	46.4856	10.0083
	A2	Sequence	# PSMs	# Proteins	# Protein Groups	Protein Group Accessions	Modifications	ΔCn	Area	XCorr	Charge	MH+ [Da]	ΔM [ppm]	RT [min]	# Missed Cleavages
	High	DGTGVVEFVR	1	1	1	Q07955		0	2.67084e+07	2.18542	2	1078.55	1.55732	24.5573	0
Q6P1K2	Polyamine-modulated factor 1 OS=Homo sapiens OX=9606 GN=PMF1 PE=1 SV=2 - [PMF1_HUMAN]	2.30253	6.34	1	1	1	1	182063969	205	23.3248	5.49072
	A2	Sequence	# PSMs	# Proteins	# Protein Groups	Protein Group Accessions	Modifications	ΔCn	Area	XCorr	Charge	MH+ [Da]	ΔM [ppm]	RT [min]	# Missed Cleavages
	High	SRLDQELK	1	1	1	P46781		0	25007435	2.29902	2	988.543	1.10286	10.9761	1
	High	IGVLDEGK	1	1	1	P46781		0	2.77618e+07	2.21327	2	830.462	-0.246627	15.0207	0
P05787	Keratin, type II cytoskeletal 8 OS=Homo sapiens OX=9606 GN=KRT8 PE=1 SV=7 - [K2C8_HUMAN]	12.784	6.21	4	1	3	4	352800395	483	53.6711	5.59229
	A2	Sequence	# PSMs	# Proteins	# Protein Groups	Protein Group Accessions	Modifications	ΔCn	Area	XCorr	Charge	MH+ [Da]	ΔM [ppm]	RT [min]	# Missed Cleavages
	High	TAAFLLPILSQIYSDGPGEALR	2	1	1	O00571		0	1.88173e+07	4.45587	2	2332.27	7.37005	55.2759	0
	High	SFLLDLLNATGK	1	1	1	O00571		0	3.17257e+07	2.6887	2	1291.72	-2.69077	50.4331	0
	High	SPILVATAVAAR	1	2	1	O00571		0	2.70743e+07	2.62826	2	1168.71	1.44542	25.2726	0
	High	VGSTSENITQK	1	2	1	O00571		0	7.7297e+06	2.2843	2	1163.59	1.53603	9.71761	0
P11142	Heat shock cognate 71 kDa protein OS=Homo sapiens OX=9606 GN=HSPA8 PE=1 SV=1 - [HSP7C_HUMAN]	7.56108	6.04	3	1	3	3	7.06475e+07	646	70.8542	5.51611
	A2	Sequence	# PSMs	# Proteins	# Protein Groups	Protein Group Accessions	Modifications	ΔCn	Area	XCorr	Charge	MH+ [Da]	ΔM [ppm]	RT [min]	# Missed Cleavages
	High	GFAFVEFSHLQDATR	1	1	1	P98175		0	1.05174e+07	3.67456	3	1724.84	2.99283	37.0837	0
	High	QGIVTPIEAQTR	1	1	1	P98175		0	38590542	3.17046	2	1312.73	2.85993	19.2103	0
P23284	Peptidyl-prolyl cis-trans isomerase B OS=Homo sapiens OX=9606 GN=PPIB PE=1 SV=2 - [PPIB_HUMAN]	2.50244	6.02	1	1	1	1	2.12073e+07	216	23.7275	9.40771
	A2	Sequence	# PSMs	# Proteins	# Protein Groups	Protein Group Accessions	Modifications	ΔCn	Area	XCorr	Charge	MH+ [Da]	ΔM [ppm]	RT [min]	# Missed Cleavages
	High	GVVQELQQAISK	1	1	1	P29692		0	2.44222e+07	2.46807	2	1299.73	5.43261	36.6702	0
Q9NWB6	Arginine and glutamate-rich protein 1 OS=Homo sapiens OX=9606 GN=ARGLU1 PE=1 SV=1 - [ARGL1_HUMAN]	5.10278	5.86	1	2	2	2	4.47079e+07	273	33.1968	10.3452
	A2	Sequence	# PSMs	# Proteins	# Protein Groups	Protein Group Accessions	Modifications	ΔCn	Area	XCorr	Charge	MH+ [Da]	ΔM [ppm]	RT [min]	# Missed Cleavages
	High	TLVTQNSGVEALIHAILR	1	1	1	P14923		0	2.43305e+07	2.90402	3	1935.11	2.86854	54.14	0
P08238	Heat shock protein HSP 90-beta OS=Homo sapiens OX=9606 GN=HSP90AB1 PE=1 SV=4 - [HS90B_HUMAN]	7.50921	5.8	1	2	2	2	3.3825e+07	724	83.2121	5.03369
	A2	Sequence	# PSMs	# Proteins	# Protein Groups	Protein Group Accessions	Modifications	ΔCn	Area	XCorr	Charge	MH+ [Da]	ΔM [ppm]	RT [min]	# Missed Cleavages
	High	GPYESGSGHSSGLGHR	1	1	1	Q86YZ3		0	2.42375e+07	5.31177	3	1584.72	0.108397	9.12606	0
P23396	40S ribosomal protein S3 OS=Homo sapiens OX=9606 GN=RPS3 PE=1 SV=2 - [RS3_HUMAN]	2.40278	5.76	1	1	1	1	1.03021e+08	243	26.6714	9.65674
	A2	Sequence	# PSMs	# Proteins	# Protein Groups	Protein Group Accessions	Modifications	ΔCn	Area	XCorr	Charge	MH+ [Da]	ΔM [ppm]	RT [min]	# Missed Cleavages
	High	VWINTSDIILVGLR	1	2	1	O14602		0	3.11968e+07	3.22859	2	1598.93	2.76716	49.1606	0
	High	DYQDNKADVILK	1	2	1	O14602		0	1.71193e+07	2.84496	2	1421.73	3.40422	16.0554	1
P16401	Histone H1.5 OS=Homo sapiens OX=9606 GN=HIST1H1B PE=1 SV=3 - [H15_HUMAN]	2.20443	4.87	1	1	1	1	2.80474e+07	226	22.5665	10.9165
	A2	Sequence	# PSMs	# Proteins	# Protein Groups	Protein Group Accessions	Modifications	ΔCn	Area	XCorr	Charge	MH+ [Da]	ΔM [ppm]	RT [min]	# Missed Cleavages
	High	LDQLIYIPLPDEK	1	1	1	P55072		0	2.73652e+07	2.41538	2	1556.86	0.86375	42.4882	0
	High	EVDIGIPDATGR	1	1	1	P55072		0	2.02047e+07	2.19888	2	1242.63	1.93459	24.6003	0
O15260	Surfeit locus protein 4 OS=Homo sapiens OX=9606 GN=SURF4 PE=1 SV=3 - [SURF4_HUMAN]	2.6456	4.83	1	1	1	1	1.87995e+07	269	30.3738	7.78174
	A2	Sequence	# PSMs	# Proteins	# Protein Groups	Protein Group Accessions	Modifications	ΔCn	Area	XCorr	Charge	MH+ [Da]	ΔM [ppm]	RT [min]	# Missed Cleavages
	High	HSSTPNSSEFSR	1	1	1	Q8N9Q2		0	2.34658e+07	2.564	2	1335.6	2.40144	9.91597	0
P84098	60S ribosomal protein L19 OS=Homo sapiens OX=9606 GN=RPL19 PE=1 SV=1 - [RL19_HUMAN]	2.46569	4.59	1	1	1	1	19162964	196	23.4512	11.4731
	A2	Sequence	# PSMs	# Proteins	# Protein Groups	Protein Group Accessions	Modifications	ΔCn	Area	XCorr	Charge	MH+ [Da]	ΔM [ppm]	RT [min]	# Missed Cleavages
	High	EQVNDLFSR	1	3	1	Q6EKJ0		0	23418280	2.18762	2	1107.55	4.34816	22.4844	0
Q15942	Zyxin OS=Homo sapiens OX=9606 GN=ZYX PE=1 SV=1 - [ZYX_HUMAN]	5.43458	4.55	1	2	2	2	1.60775e+07	572	61.2382	6.66846
	A2	Sequence	# PSMs	# Proteins	# Protein Groups	Protein Group Accessions	Modifications	ΔCn	Area	XCorr	Charge	MH+ [Da]	ΔM [ppm]	RT [min]	# Missed Cleavages
	High	GLGTDEDSLIEIIcSR	1	2	1	P07355	C14(Carbamidomethyl)	0	2.67701e+07	2.6197	2	1777.87	5.80791	45.4457	0
	High	TNQELQEINR	1	2	1	P07355		0	2.287e+07	2.48411	2	1244.63	5.07682	12.9688	0
	High	GVDEVTIVNILTNR	1	1	1	P07355		0	2.01707e+07	2.29832	2	1542.85	0.401506	44.9561	0
P04406	Glyceraldehyde-3-phosphate dehydrogenase OS=Homo sapiens OX=9606 GN=GAPDH PE=1 SV=3 - [G3P_HUMAN]	2.27379	4.48	1	1	1	1	31306380	335	36.0304	8.45557
	A2	Sequence	# PSMs	# Proteins	# Protein Groups	Protein Group Accessions	Modifications	ΔCn	Area	XCorr	Charge	MH+ [Da]	ΔM [ppm]	RT [min]	# Missed Cleavages
	High	VHAELADVLTEAVVDSILAIK	1	1	1	P40227		0	2.25085e+07	5.37534	3	2206.24	1.14563	55.4868	0
	High	VLAQNSGFDLQETLVK	1	1	1	P40227		0	2.26387e+07	3.14605	2	1761.94	-0.105236	33.9163	0
P29692	Elongation factor 1-delta OS=Homo sapiens OX=9606 GN=EEF1D PE=1 SV=5 - [EF1D_HUMAN]	2.46807	4.27	1	1	1	1	2.44222e+07	281	31.1028	5.0083
	A2	Sequence	# PSMs	# Proteins	# Protein Groups	Protein Group Accessions	Modifications	ΔCn	Area	XCorr	Charge	MH+ [Da]	ΔM [ppm]	RT [min]	# Missed Cleavages
	High	GGNFGFGDSR	1	1	1	P22626		0	2.25312e+07	2.14063	2	1013.45	2.28736	16.5758	0
P27635	60S ribosomal protein L10 OS=Homo sapiens OX=9606 GN=RPL10 PE=1 SV=4 - [RL10_HUMAN]	2.21231	4.21	2	1	1	1	1.67196e+07	214	24.5879	10.0815
	A2	Sequence	# PSMs	# Proteins	# Protein Groups	Protein Group Accessions	Modifications	ΔCn	Area	XCorr	Charge	MH+ [Da]	ΔM [ppm]	RT [min]	# Missed Cleavages
	High	IWSVPNAScVQVVR	1	1	1	Q9UMS4	C9(Carbamidomethyl)	0	21418897	2.28716	2	1614.85	2.30827	31.716	0
P60842	Eukaryotic initiation factor 4A-I OS=Homo sapiens OX=9606 GN=EIF4A1 PE=1 SV=1 - [IF4A1_HUMAN]	2.59221	4.19	1	1	1	1		406	46.1246	5.47803
	A2	Sequence	# PSMs	# Proteins	# Protein Groups	Protein Group Accessions	Modifications	ΔCn	Area	XCorr	Charge	MH+ [Da]	ΔM [ppm]	RT [min]	# Missed Cleavages
	High	TVDNFVALATGEK	1	1	1	P23284		0	2.12073e+07	2.50244	2	1364.71	3.78961	33.0139	0
P62081	40S ribosomal protein S7 OS=Homo sapiens OX=9606 GN=RPS7 PE=1 SV=1 - [RS7_HUMAN]	2.21533	4.12	1	1	1	1	3.38448e+07	194	22.1133	10.0962
	A2	Sequence	# PSMs	# Proteins	# Protein Groups	Protein Group Accessions	Modifications	ΔCn	Area	XCorr	Charge	MH+ [Da]	ΔM [ppm]	RT [min]	# Missed Cleavages
	High	SIATLAITTLLK	1	2	1	Q9UBF2		0	20325275	2.11949	2	1244.79	2.78359	49.9535	0
P52597	Heterogeneous nuclear ribonucleoprotein F OS=Homo sapiens OX=9606 GN=HNRNPF PE=1 SV=3 - [HNRPF_HUMAN]	3.22726	4.1	2	1	1	1	33705683	415	45.6429	5.57959
	A2	Sequence	# PSMs	# Proteins	# Protein Groups	Protein Group Accessions	Modifications	ΔCn	Area	XCorr	Charge	MH+ [Da]	ΔM [ppm]	RT [min]	# Missed Cleavages
	High	LGFAGLVQEISFGTTK	1	1	1	P48643		0	2.02507e+07	2.84071	2	1667.9	1.79064	49.7614	0
Q07955	Serine/arginine-rich splicing factor 1 OS=Homo sapiens OX=9606 GN=SRSF1 PE=1 SV=2 - [SRSF1_HUMAN]	2.18542	4.03	1	1	1	1	2.67084e+07	248	27.7278	10.3599
	A2	Sequence	# PSMs	# Proteins	# Protein Groups	Protein Group Accessions	Modifications	ΔCn	Area	XCorr	Charge	MH+ [Da]	ΔM [ppm]	RT [min]	# Missed Cleavages
	High	TPVEPEVAIHR	1	1	1	P60866		0	1.98542e+07	3.6726	3	1247.68	3.96143	14.6422	0
P50990	T-complex protein 1 subunit theta OS=Homo sapiens OX=9606 GN=CCT8 PE=1 SV=4 - [TCPQ_HUMAN]	5.07137	4.01	1	2	2	2	1.81976e+07	548	59.5825	5.60498
	A2	Sequence	# PSMs	# Proteins	# Protein Groups	Protein Group Accessions	Modifications	ΔCn	Area	XCorr	Charge	MH+ [Da]	ΔM [ppm]	RT [min]	# Missed Cleavages
	High	LLADQAEAR	1	1	1	P84098		0	19162964	2.46569	2	986.53	3.10011	11.2543	0
P09038	Fibroblast growth factor 2 OS=Homo sapiens OX=9606 GN=FGF2 PE=1 SV=3 - [FGF2_HUMAN]	2.51541	3.82	1	1	1	1	32175199	288	30.751	11.1802
	A2	Sequence	# PSMs	# Proteins	# Protein Groups	Protein Group Accessions	Modifications	ΔCn	Area	XCorr	Charge	MH+ [Da]	ΔM [ppm]	RT [min]	# Missed Cleavages
	High	LcLISTFLEDGIR	1	1	1	O15260	C2(Carbamidomethyl)	0	1.87995e+07	2.6456	2	1536.81	2.55111	50.0516	0
Q5T280	Putative methyltransferase C9orf114 OS=Homo sapiens OX=9606 GN=SPOUT1 PE=1 SV=3 - [CI114_HUMAN]	3.78168	3.72	1	1	1	1	7.38494e+06	376	41.9824	7.43018
	A2	Sequence	# PSMs	# Proteins	# Protein Groups	Protein Group Accessions	Modifications	ΔCn	Area	XCorr	Charge	MH+ [Da]	ΔM [ppm]	RT [min]	# Missed Cleavages
	High	DIDEVSSLLR	1	1	1	P50990		0	1.82613e+07	2.58036	2	1146.6	2.01752	34.0708	0
	High	LFVTNDAATILR	1	1	1	P50990		0	18133829	2.491	2	1333.75	1.09291	34.125	0
Q01130	Serine/arginine-rich splicing factor 2 OS=Homo sapiens OX=9606 GN=SRSF2 PE=1 SV=4 - [SRSF2_HUMAN]	2.46048	3.62	2	1	1	1	14416715	221	25.4612	11.854
	A2	Sequence	# PSMs	# Proteins	# Protein Groups	Protein Group Accessions	Modifications	ΔCn	Area	XCorr	Charge	MH+ [Da]	ΔM [ppm]	RT [min]	# Missed Cleavages
	High	FHDFLGDSWGILFSHPR	1	1	1	P30041		0	17820413	4.00616	3	2030.99	0.588961	46.8124	0
P06493	Cyclin-dependent kinase 1 OS=Homo sapiens OX=9606 GN=CDK1 PE=1 SV=3 - [CDK1_HUMAN]	2.31362	3.37	1	1	1	1	11326407	297	34.0739	8.39697
	A2	Sequence	# PSMs	# Proteins	# Protein Groups	Protein Group Accessions	Modifications	ΔCn	Area	XCorr	Charge	MH+ [Da]	ΔM [ppm]	RT [min]	# Missed Cleavages
	High	VGEFSGANK	1	1	1	P10599		0	1.76219e+07	2.44032	2	908.446	-1.23039	10.3621	0
Q96E39	RNA binding motif protein, X-linked-like-1 OS=Homo sapiens OX=9606 GN=RBMXL1 PE=1 SV=1 - [RMXL1_HUMAN]	2.93674	3.33	2	1	1	1	46495485	390	42.1162	9.89111
	A2	Sequence	# PSMs	# Proteins	# Protein Groups	Protein Group Accessions	Modifications	ΔCn	Area	XCorr	Charge	MH+ [Da]	ΔM [ppm]	RT [min]	# Missed Cleavages
	High	TGEAIVDAALSALR	1	1	1	Q15084		0	1.73008e+07	3.10865	2	1386.76	2.13811	46.5405	0
Q15084	Protein disulfide-isomerase A6 OS=Homo sapiens OX=9606 GN=PDIA6 PE=1 SV=1 - [PDIA6_HUMAN]	3.10865	3.18	1	1	1	1	1.73008e+07	440	48.0913	5.08447
	A2	Sequence	# PSMs	# Proteins	# Protein Groups	Protein Group Accessions	Modifications	ΔCn	Area	XCorr	Charge	MH+ [Da]	ΔM [ppm]	RT [min]	# Missed Cleavages
	High	TYLISSIPLQGAFNYK	1	1	1	P12273		0	14676382	2.38662	2	1814.98	3.58464	44.0439	0
	High	TVQIAAVVDVIR	1	1	1	P12273		0	1.9864e+07	2.24519	2	1283.77	-1.61277	37.3912	0
P55072	Transitional endoplasmic reticulum ATPase OS=Homo sapiens OX=9606 GN=VCP PE=1 SV=4 - [TERA_HUMAN]	4.61426	3.1	1	2	2	2	2.3785e+07	806	89.2657	5.26221
	A2	Sequence	# PSMs	# Proteins	# Protein Groups	Protein Group Accessions	Modifications	ΔCn	Area	XCorr	Charge	MH+ [Da]	ΔM [ppm]	RT [min]	# Missed Cleavages
	High	APILIATDVASR	1	2	1	P17844		0	1.7146e+07	2.61232	2	1226.71	0.492209	25.3249	0
P35998	26S proteasome regulatory subunit 7 OS=Homo sapiens OX=9606 GN=PSMC2 PE=1 SV=3 - [PRS7_HUMAN]	2.42755	3	1	1	1	1	6.0423e+06	433	48.6031	5.94775
	A2	Sequence	# PSMs	# Proteins	# Protein Groups	Protein Group Accessions	Modifications	ΔCn	Area	XCorr	Charge	MH+ [Da]	ΔM [ppm]	RT [min]	# Missed Cleavages
	High	GTVVTGTLER	1	1	1	P49411		0	1.68329e+07	2.20556	2	1032.57	5.27695	14.0937	0
P48643	T-complex protein 1 subunit epsilon OS=Homo sapiens OX=9606 GN=CCT5 PE=1 SV=1 - [TCPE_HUMAN]	2.84071	2.96	1	1	1	1	2.02507e+07	541	59.6328	5.65576
	A2	Sequence	# PSMs	# Proteins	# Protein Groups	Protein Group Accessions	Modifications	ΔCn	Area	XCorr	Charge	MH+ [Da]	ΔM [ppm]	RT [min]	# Missed Cleavages
	High	MLScAGADR	1	2	1	P27635	C4(Carbamidomethyl)	0	1.67196e+07	2.21231	2	980.429	0.067666	10.3387	0
P98175	RNA-binding protein 10 OS=Homo sapiens OX=9606 GN=RBM10 PE=1 SV=3 - [RBM10_HUMAN]	6.84502	2.9	1	2	2	2	2.4554e+07	930	103.469	5.97314
	A2	Sequence	# PSMs	# Proteins	# Protein Groups	Protein Group Accessions	Modifications	ΔCn	Area	XCorr	Charge	MH+ [Da]	ΔM [ppm]	RT [min]	# Missed Cleavages
	High	QHPVPPPAQNQNQVR	1	1	1	Q15942		0	1.60074e+07	3.10015	3	1709.88	0.356658	9.58926	0
	High	cNTcGEPITDR	1	1	1	Q15942	C1(Carbamidomethyl); C4(Carbamidomethyl)	0	1.61476e+07	2.33442	2	1322.54	-1.74234	10.5527	0
P22626	Heterogeneous nuclear ribonucleoproteins A2/B1 OS=Homo sapiens OX=9606 GN=HNRNPA2B1 PE=1 SV=2 - [ROA2_HUMAN]	2.14063	2.83	1	1	1	1	2.25312e+07	353	37.4067	8.95361
	A2	Sequence	# PSMs	# Proteins	# Protein Groups	Protein Group Accessions	Modifications	ΔCn	Area	XCorr	Charge	MH+ [Da]	ΔM [ppm]	RT [min]	# Missed Cleavages
	High	VGGTSDVEVNEK	1	1	1	P10809		0	15810897	2.89459	2	1233.6	2.43287	10.4345	0
P78371	T-complex protein 1 subunit beta OS=Homo sapiens OX=9606 GN=CCT2 PE=1 SV=4 - [TCPB_HUMAN]	2.50414	2.8	1	1	1	1	1.16216e+07	535	57.4521	6.45557
	A2	Sequence	# PSMs	# Proteins	# Protein Groups	Protein Group Accessions	Modifications	ΔCn	Area	XCorr	Charge	MH+ [Da]	ΔM [ppm]	RT [min]	# Missed Cleavages
	High	ILGADTSVDLEETGR	1	1	1	P25705		0	1.54135e+07	2.65971	2	1575.79	0.64455	24.9332	0
Q9UMS4	Pre-mRNA-processing factor 19 OS=Homo sapiens OX=9606 GN=PRPF19 PE=1 SV=1 - [PRP19_HUMAN]	2.28716	2.78	1	1	1	1	21418897	504	55.1463	6.60986
	A2	Sequence	# PSMs	# Proteins	# Protein Groups	Protein Group Accessions	Modifications	ΔCn	Area	XCorr	Charge	MH+ [Da]	ΔM [ppm]	RT [min]	# Missed Cleavages
	High	NQGGYGGSSSSSSYGSGR	1	1	1	P09651		0	1.26354e+07	3.93227	2	1694.71	3.51742	9.77159	0
	High	GFAFVTFDDHDSVDK	1	2	1	P09651		0	1.79376e+07	2.45938	2	1699.76	1.73182	33.1124	0
Q9NRG4	N-lysine methyltransferase SMYD2 OS=Homo sapiens OX=9606 GN=SMYD2 PE=1 SV=2 - [SMYD2_HUMAN]	2.14853	2.77	1	1	1	1		433	49.6556	6.7124
	A2	Sequence	# PSMs	# Proteins	# Protein Groups	Protein Group Accessions	Modifications	ΔCn	Area	XCorr	Charge	MH+ [Da]	ΔM [ppm]	RT [min]	# Missed Cleavages
	High	VGDVYIPR	1	2	1	Q01130		0	14416715	2.46048	2	918.507	2.32554	18.0958	0
P01859	Immunoglobulin heavy constant gamma 2 OS=Homo sapiens OX=9606 GN=IGHG2 PE=1 SV=2 - [IGHG2_HUMAN]	2.56384	2.76	1	1	1	1	1484582576	326	35.8778	7.59131
	A2	Sequence	# PSMs	# Proteins	# Protein Groups	Protein Group Accessions	Modifications	ΔCn	Area	XCorr	Charge	MH+ [Da]	ΔM [ppm]	RT [min]	# Missed Cleavages
	High	cIESLIAVFQK	1	1	1	P31949	C1(Carbamidomethyl)	0	1.32879e+07	2.28452	2	1307.71	4.17085	42.7758	0
P25705	ATP synthase subunit alpha, mitochondrial OS=Homo sapiens OX=9606 GN=ATP5F1A PE=1 SV=1 - [ATPA_HUMAN]	2.65971	2.71	1	1	1	1	1.54135e+07	553	59.7136	9.12939
	A2	Sequence	# PSMs	# Proteins	# Protein Groups	Protein Group Accessions	Modifications	ΔCn	Area	XCorr	Charge	MH+ [Da]	ΔM [ppm]	RT [min]	# Missed Cleavages
	High	VEEATVEER	1	1	1	Q14244		0	12521291	2.78661	2	1061.51	3.25063	9.91753	0
P60709	Actin, cytoplasmic 1 OS=Homo sapiens OX=9606 GN=ACTB PE=1 SV=1 - [ACTB_HUMAN]	2.38689	2.67	2	1	1	1	3.58177e+07	375	41.7097	5.47803
	A2	Sequence	# PSMs	# Proteins	# Protein Groups	Protein Group Accessions	Modifications	ΔCn	Area	XCorr	Charge	MH+ [Da]	ΔM [ppm]	RT [min]	# Missed Cleavages
	High	FSNSSSSNEFSK	1	1	1	Q5D862		0	1.22175e+07	2.38224	2	1320.57	2.54791	11.1372	0
P61978	Heterogeneous nuclear ribonucleoprotein K OS=Homo sapiens OX=9606 GN=HNRNPK PE=1 SV=1 - [HNRPK_HUMAN]	2.46089	2.59	1	1	1	1	62365575	463	50.9444	5.5415
	A2	Sequence	# PSMs	# Proteins	# Protein Groups	Protein Group Accessions	Modifications	ΔCn	Area	XCorr	Charge	MH+ [Da]	ΔM [ppm]	RT [min]	# Missed Cleavages
	High	GLDVDSLVIEHIQVNK	2	1	1	P18621		0	1.44126e+07	3.50736	3	1778.97	0.849039	37.0868	0
	High	NAESNAELK	1	1	1	P18621		0	9.52453e+06	2.63127	2	975.476	1.89598	9.36104	0
Q08AG5	Zinc finger protein 844 OS=Homo sapiens OX=9606 GN=ZNF844 PE=1 SV=1 - [ZN844_HUMAN]	3.1064	2.55	1	1	1	1	1216892136	666	76.8831	8.89502
	A2	Sequence	# PSMs	# Proteins	# Protein Groups	Protein Group Accessions	Modifications	ΔCn	Area	XCorr	Charge	MH+ [Da]	ΔM [ppm]	RT [min]	# Missed Cleavages
	High	TcVADESAENcDK	1	1	1	P02768	C2(Carbamidomethyl); C11(Carbamidomethyl)	0	1.19215e+07	3.09698	2	1498.58	0.0130188	9.52802	0
P0C0L4	Complement C4-A OS=Homo sapiens OX=9606 GN=C4A PE=1 SV=2 - [CO4A_HUMAN]	11.2117	2.47	2	3	3	3	9.02676e+07	1744	192.664	7.07861
	A2	Sequence	# PSMs	# Proteins	# Protein Groups	Protein Group Accessions	Modifications	ΔCn	Area	XCorr	Charge	MH+ [Da]	ΔM [ppm]	RT [min]	# Missed Cleavages
	High	VGATAAVYSAAILEYLTAEVLELAGNASK	1	2	1	P0C0S5		0	1.18002e+07	5.93752	3	2895.56	6.98336	55.9236	0
P14923	Junction plakoglobin OS=Homo sapiens OX=9606 GN=JUP PE=1 SV=3 - [PLAK_HUMAN]	2.90402	2.42	1	1	1	1	2.43305e+07	745	81.6927	6.13818
	A2	Sequence	# PSMs	# Proteins	# Protein Groups	Protein Group Accessions	Modifications	ΔCn	Area	XCorr	Charge	MH+ [Da]	ΔM [ppm]	RT [min]	# Missed Cleavages
	High	LTSFIGAIAIGDLVK	1	1	1	P78371		0	1.16216e+07	2.50414	2	1517.89	0.566323	50.8879	0
P49411	Elongation factor Tu, mitochondrial OS=Homo sapiens OX=9606 GN=TUFM PE=1 SV=2 - [EFTU_HUMAN]	2.20556	2.21	1	1	1	1	1.68329e+07	452	49.5102	7.60596
	A2	Sequence	# PSMs	# Proteins	# Protein Groups	Protein Group Accessions	Modifications	ΔCn	Area	XCorr	Charge	MH+ [Da]	ΔM [ppm]	RT [min]	# Missed Cleavages
	High	GSAVHQLSEELR	1	1	1	P58107		0	11345453	2.30173	2	1325.68	0.900016	16.5077	0
Q8WWY3	U4/U6 small nuclear ribonucleoprotein Prp31 OS=Homo sapiens OX=9606 GN=PRPF31 PE=1 SV=2 - [PRP31_HUMAN]	2.69324	2.2	1	1	1	1		499	55.4214	5.78271
	A2	Sequence	# PSMs	# Proteins	# Protein Groups	Protein Group Accessions	Modifications	ΔCn	Area	XCorr	Charge	MH+ [Da]	ΔM [ppm]	RT [min]	# Missed Cleavages
	High	SPEVLLGSAR	1	1	1	P06493		0	11326407	2.31362	2	1028.57	1.17962	18.4932	0
Q8ND56	Protein LSM14 homolog A OS=Homo sapiens OX=9606 GN=LSM14A PE=1 SV=3 - [LS14A_HUMAN]	3.01634	2.16	1	1	1	1	5.67161e+06	463	50.4991	9.5249
	A2	Sequence	# PSMs	# Proteins	# Protein Groups	Protein Group Accessions	Modifications	ΔCn	Area	XCorr	Charge	MH+ [Da]	ΔM [ppm]	RT [min]	# Missed Cleavages
	High	EQLAIAEFAR	1	1	1	P17987		0	1.11148e+07	2.75232	2	1147.61	0.409793	29.2108	0
P02768	Serum albumin OS=Homo sapiens OX=9606 GN=ALB PE=1 SV=2 - [ALBU_HUMAN]	3.09698	2.13	1	1	1	1	1.19215e+07	609	69.3215	6.27783
	A2	Sequence	# PSMs	# Proteins	# Protein Groups	Protein Group Accessions	Modifications	ΔCn	Area	XCorr	Charge	MH+ [Da]	ΔM [ppm]	RT [min]	# Missed Cleavages
	High	SIVEEIEDLVAR	1	1	1	P04844		0	1.063e+07	2.61927	2	1372.74	2.62974	53.5619	0
P10809	60 kDa heat shock protein, mitochondrial OS=Homo sapiens OX=9606 GN=HSPD1 PE=1 SV=2 - [CH60_HUMAN]	2.89459	2.09	1	1	1	1	15810897	573	61.0164	5.87158
	A2	Sequence	# PSMs	# Proteins	# Protein Groups	Protein Group Accessions	Modifications	ΔCn	Area	XCorr	Charge	MH+ [Da]	ΔM [ppm]	RT [min]	# Missed Cleavages
	High	VGAGAPVYLAAVLEYLTAEILELAGNAAR	1	10	1	Q96KK5		0	1.04339e+07	4.57201	3	2915.6	3.4443	56.4525	0
P17844	Probable ATP-dependent RNA helicase DDX5 OS=Homo sapiens OX=9606 GN=DDX5 PE=1 SV=1 - [DDX5_HUMAN]	2.61232	1.95	2	1	1	1	1.7146e+07	614	69.1047	8.92432
	A2	Sequence	# PSMs	# Proteins	# Protein Groups	Protein Group Accessions	Modifications	ΔCn	Area	XCorr	Charge	MH+ [Da]	ΔM [ppm]	RT [min]	# Missed Cleavages
	High	DNLEFFLAGIGR	1	1	1	P49327		0	8.41803e+06	2.27318	2	1351.7	0.223395	47.9389	0
P04844	Dolichyl-diphosphooligosaccharide--protein glycosyltransferase subunit 2 OS=Homo sapiens OX=9606 GN=RPN2 PE=1 SV=3 - [RPN2_HUMAN]	2.61927	1.9	1	1	1	1	1.063e+07	631	69.241	5.69385
	A2	Sequence	# PSMs	# Proteins	# Protein Groups	Protein Group Accessions	Modifications	ΔCn	Area	XCorr	Charge	MH+ [Da]	ΔM [ppm]	RT [min]	# Missed Cleavages
	High	DNIQGITKPAIR	1	1	1	P62805		0	7.98233e+06	2.24121	2	1325.76	1.70897	15.7917	0
P17987	T-complex protein 1 subunit alpha OS=Homo sapiens OX=9606 GN=TCP1 PE=1 SV=1 - [TCPA_HUMAN]	2.75232	1.8	1	1	1	1	1.11148e+07	556	60.3056	6.11279
	A2	Sequence	# PSMs	# Proteins	# Protein Groups	Protein Group Accessions	Modifications	ΔCn	Area	XCorr	Charge	MH+ [Da]	ΔM [ppm]	RT [min]	# Missed Cleavages
	High	RLEEEEAAAEKEDR	1	1	1	Q5T280		0	7.38494e+06	3.78168	3	1674.79	0.420365	10.0492	2
Q86YZ3	Hornerin OS=Homo sapiens OX=9606 GN=HRNR PE=1 SV=2 - [HORN_HUMAN]	5.31177	1.68	1	1	1	1	2.42375e+07	2850	282.228	10.0376
	A2	Sequence	# PSMs	# Proteins	# Protein Groups	Protein Group Accessions	Modifications	ΔCn	Area	XCorr	Charge	MH+ [Da]	ΔM [ppm]	RT [min]	# Missed Cleavages
	High	FDDGAGGDNEVQR	1	1	1	P35998		0	6.0423e+06	2.42755	2	1379.58	-4.84365	10.8179	0
Q9UBF2	Coatomer subunit gamma-2 OS=Homo sapiens OX=9606 GN=COPG2 PE=1 SV=1 - [COPG2_HUMAN]	2.11949	1.38	2	1	1	1	20325275	871	97.5596	5.80811
	A2	Sequence	# PSMs	# Proteins	# Protein Groups	Protein Group Accessions	Modifications	ΔCn	Area	XCorr	Charge	MH+ [Da]	ΔM [ppm]	RT [min]	# Missed Cleavages
	High	VSRPENEQLR	1	1	1	Q8ND56		0	5.67161e+06	3.01634	3	1227.64	0.568345	9.56112	0
Q14244	Ensconsin OS=Homo sapiens OX=9606 GN=MAP7 PE=1 SV=1 - [MAP7_HUMAN]	2.78661	1.2	1	1	1	1	12521291	749	84.0015	9.61279
	A2	Sequence	# PSMs	# Proteins	# Protein Groups	Protein Group Accessions	Modifications	ΔCn	Area	XCorr	Charge	MH+ [Da]	ΔM [ppm]	RT [min]	# Missed Cleavages
	High	HGYIGEFEIIDDHR	1	1	1	P62244		0	3.36043e+06	3.07123	3	1700.81	5.81188	27.3063	0
P58107	Epiplakin OS=Homo sapiens OX=9606 GN=EPPK1 PE=1 SV=3 - [EPIPL_HUMAN]	2.30173	1.18	1	1	1	1	11345453	5088	555.316	5.61768
	A2	Sequence	# PSMs	# Proteins	# Protein Groups	Protein Group Accessions	Modifications	ΔCn	Area	XCorr	Charge	MH+ [Da]	ΔM [ppm]	RT [min]	# Missed Cleavages
	High	LGLIEWLENTVTLK	1	1	1	P78527		0	3.08885e+06	2.48311	2	1628.93	1.25404	55.3509	0
Q6EKJ0	General transcription factor II-I repeat domain-containing protein 2B OS=Homo sapiens OX=9606 GN=GTF2IRD2B PE=1 SV=1 - [GTD2B_HUMAN]	2.18762	0.95	3	1	1	1	23418280	949	107.164	5.84619
	A2	Sequence	# PSMs	# Proteins	# Protein Groups	Protein Group Accessions	Modifications	ΔCn	Area	XCorr	Charge	MH+ [Da]	ΔM [ppm]	RT [min]	# Missed Cleavages
	High	TATFAISILQQIELDLK	1	1	1	P60842		0	0	2.59221	2	1904.07	0.336783	55.3734	0
Q5D862	Filaggrin-2 OS=Homo sapiens OX=9606 GN=FLG2 PE=1 SV=1 - [FILA2_HUMAN]	2.38224	0.5	1	1	1	1	1.22175e+07	2391	247.928	8.30908
	A2	Sequence	# PSMs	# Proteins	# Protein Groups	Protein Group Accessions	Modifications	ΔCn	Area	XCorr	Charge	MH+ [Da]	ΔM [ppm]	RT [min]	# Missed Cleavages
	High	FQSAAIGALQEASEAYLVGLFEDTNLcAIHAK	1	1	1	P84243	C27(Carbamidomethyl)	0	0	4.53742	3	3437.72	4.92114	55.2184	0
P49327	Fatty acid synthase OS=Homo sapiens OX=9606 GN=FASN PE=1 SV=3 - [FAS_HUMAN]	2.27318	0.48	1	1	1	1	8.41803e+06	2511	273.254	6.44287
	A2	Sequence	# PSMs	# Proteins	# Protein Groups	Protein Group Accessions	Modifications	ΔCn	Area	XCorr	Charge	MH+ [Da]	ΔM [ppm]	RT [min]	# Missed Cleavages
	High	VGYELKDEIER	1	1	1	Q8WWY3		0	0	2.69324	2	1350.69	-0.483195	17.8928	1
P78527	DNA-dependent protein kinase catalytic subunit OS=Homo sapiens OX=9606 GN=PRKDC PE=1 SV=3 - [PRKDC_HUMAN]	2.48311	0.34	1	1	1	1	3.08885e+06	4128	468.788	7.12256
	A2	Sequence	# PSMs	# Proteins	# Protein Groups	Protein Group Accessions	Modifications	ΔCn	Area	XCorr	Charge	MH+ [Da]	ΔM [ppm]	RT [min]	# Missed Cleavages
	High	KLsDPPkAEAIR	1	1	1	Q9NRG4	S3(Phospho); K7(Acetyl)	0	0	2.14853	2	1446.73	-1.61712	30.5886	2
