# Supplementary material for: Hypoxia promotes pancreatic adenocarcinoma progression by stabilizing ID1 via TRIM21 suppression
Source: Front Oncol. 2025 Aug 21;15:1616968. doi: 10.3389/fonc.2025.1616968 (PMC12408324; doi:10.3389/fonc.2025.1616968)
Supplement: Supplementary file 3 [file Table2.xlsx]

## Sheet: Sheet1
Accession	Description	Score	Coverage	# Proteins	# Unique Peptides	# Peptides	# PSMs	Area	# AAs	MW [kDa]	calc. pI
P41134	DNA-binding protein inhibitor ID-1 OS=Homo sapiens OX=9606 GN=ID1 PE=1 SV=3 - [ID1_HUMAN]	86.8766	76.13	1	8	8	21	2.45542e+09	155	16.1223	6.99072
	A2	Sequence	# PSMs	# Proteins	# Protein Groups	Protein Group Accessions	Modifications	ΔCn	Area	XCorr	Charge	MH+ [Da]	ΔM [ppm]	RT [min]	# Missed Cleavages
	High	LPGPTLWASYSLEYGKAELEIQKDALEPGQR	6	1	1	P07741		0	8163256777	9.48441	4	3459.8	5.94841	48.6703	2
	High	LPGPTLWASYSLEYGKAELEIQK	3	1	1	P07741		0	2612741820	8.24161	3	2593.36	2.97402	46.6766	1
	High	GKLPGPTLWASYSLEYGKAELEIQK	4	1	1	P07741		0	3113040828	6.47589	4	2778.48	1.74401	42.7816	2
	High	VVVVDDLLATGGTMNAAcELLGR	74	1	1	P07741	C18(Carbamidomethyl)	0	112439932100	6.31591	2	2374.22	2.82091	51.1487	0
	High	GFLFGPSLAQELGLGcVLIR	35	1	1	P07741	C16(Carbamidomethyl)	0	94538835003	5.60159	3	2147.18	5.04662	55.4377	0
	High	AELEIQKDALEPGQR	16	1	1	P07741		0	13277921780	5.39987	3	1696.89	4.62669	20.7686	1
	High	LQAEVLEcVSLVELTSLK	70	1	1	P07741	C8(Carbamidomethyl)	0	45934034620	5.34886	2	2031.11	2.45444	52.9586	0
	High	LPGPTLWASYSLEYGK	23	1	1	P07741		0	68884917474	5.2936	2	1781.91	1.17299	43.1103	0
	High	VVVVDDLLATGGTmNAAcELLGR	40	1	1	P07741	M14(Oxidation); C18(Carbamidomethyl)	0	22817841570	5.17784	2	2390.21	2.98876	45.6236	0
	High	GKLPGPTLWASYSLEYGK	35	1	1	P07741		0	68503836964	4.30876	2	1967.03	0.325567	37.7613	1
	High	DISPVLKDPASFR	17	1	1	P07741		0	16116852456	3.76184	2	1444.78	3.41928	27.9194	1
	High	SFPDFPTPGVVFR	28	1	1	P07741		0	194577611915	3.4653	2	1465.75	1.98704	46.053	0
	High	EKLAPVPFFSLLQYE	1	1	1	P07741		0	3.90558e+08	3.14551	2	1780.95	1.02963	55.0997	1
	High	IRsFPDFPTPGVVFR	1	1	1	P07741	S3(Phospho)	0	72275770	2.70277	2	1814.9	-0.363255	43.0511	1
	High	IDYIAGLDSR	7	1	1	P07741		0	74715627936	2.55656	2	1122.58	1.10147	25.9753	0
	High	AAIGLLAR	5	1	1	P07741		0	9265162039	2.38041	2	784.504	0.328519	21.5093	0
P06310	Immunoglobulin kappa variable 2-30 OS=Homo sapiens OX=9606 GN=IGKV2-30 PE=3 SV=2 - [KV230_HUMAN]	65.1386	20	4	1	2	23	42313364660	120	13.1766	8.51416
	A2	Sequence	# PSMs	# Proteins	# Protein Groups	Protein Group Accessions	Modifications	ΔCn	Area	XCorr	Charge	MH+ [Da]	ΔM [ppm]	RT [min]	# Missed Cleavages
	High	FSGSGSGTDFTLK	21	7	2	P06310;A0A075B6S2		0	42313364660	3.5932	2	1303.62	4.66001	24.7515	0
	High	VsNRDsGVPDrFSGSGSGTDFTLK	2	1	1	P06310	S2(Phospho); S6(Phospho); R11(Methyl)	0	0	3.19103	3	2660.15	3.49465	21.379	2
A0A075B6S2	Immunoglobulin kappa variable 2D-29 OS=Homo sapiens OX=9606 GN=IGKV2D-29 PE=3 SV=1 - [KVD29_HUMAN]	85.3639	16.67	6	1	2	26	2.3588e+10	120	13.1347	7.12256
	A2	Sequence	# PSMs	# Proteins	# Protein Groups	Protein Group Accessions	Modifications	ΔCn	Area	XCorr	Charge	MH+ [Da]	ΔM [ppm]	RT [min]	# Missed Cleavages
	High	FSGVPDRFSGSGSGTDFTLK	5	3	1	A0A075B6S2		0	4.86254e+09	5.36095	2	2061.99	1.9571	29.904	1
	High	FSGSGSGTDFTLK	21	7	2	P06310;A0A075B6S2		0	42313364660	3.5932	2	1303.62	4.66001	24.7515	0
Q96PY6	Serine/threonine-protein kinase Nek1 OS=Homo sapiens OX=9606 GN=NEK1 PE=1 SV=2 - [NEK1_HUMAN]	5.99046	2.38	1	1	1	2	14355139456	1258	142.74	5.93506
	A2	Sequence	# PSMs	# Proteins	# Protein Groups	Protein Group Accessions	Modifications	ΔCn	Area	XCorr	Charge	MH+ [Da]	ΔM [ppm]	RT [min]	# Missed Cleavages
	High	NVLSAGGSGEVkAPFLGSGGTIAPSSFSSr	2	1	1	Q96PY6	K12(Acetyl); R30(Methyl)	0	14355139456	3.02503	3	2893.48	3.9989	38.3312	1
P51991	Heterogeneous nuclear ribonucleoprotein A3 OS=Homo sapiens OX=9606 GN=HNRNPA3 PE=1 SV=2 - [ROA3_HUMAN]	13.3867	8.2	1	1	1	3	5570565284	378	39.5706	9.01221
	A2	Sequence	# PSMs	# Proteins	# Protein Groups	Protein Group Accessions	Modifications	ΔCn	Area	XCorr	Charge	MH+ [Da]	ΔM [ppm]	RT [min]	# Missed Cleavages
	High	GGNFGGGGGNFGrGGNFGGrGGYGGGGGGsr	3	1	1	P51991	R13(Methyl); R20(Methyl); S30(O-GlcNAc); R31(Methyl)	0	5570565284	4.538	5	2906.3	-0.559424	27.5055	2
Q92934	Bcl2-associated agonist of cell death OS=Homo sapiens OX=9606 GN=BAD PE=1 SV=3 - [BAD_HUMAN]	3.53652	14.29	1	1	1	1	2742937664	168	18.3807	7.15186
	A2	Sequence	# PSMs	# Proteins	# Protein Groups	Protein Group Accessions	Modifications	ΔCn	Area	XCorr	Charge	MH+ [Da]	ΔM [ppm]	RT [min]	# Missed Cleavages
	High	SAGTATQMRQSSSWtRVFQSWWDr	1	1	1	Q92934	T15(Phospho); R24(Methyl)	0	2742937664	3.53652	4	2953.29	-9.12905	24.8937	2
Q9H8L6	Multimerin-2 OS=Homo sapiens OX=9606 GN=MMRN2 PE=1 SV=2 - [MMRN2_HUMAN]	2.28528	1.37	1	1	1	1	2.43374e+09	949	104.344	5.85889
	A2	Sequence	# PSMs	# Proteins	# Protein Groups	Protein Group Accessions	Modifications	ΔCn	Area	XCorr	Charge	MH+ [Da]	ΔM [ppm]	RT [min]	# Missed Cleavages
	High	QVEELQVNHtALR	1	1	1	Q9H8L6	T10(O-GlcNAc)	0	2.43374e+09	2.28528	2	1739.89	1.7597	28.3023	0
Q68E01	Integrator complex subunit 3 OS=Homo sapiens OX=9606 GN=INTS3 PE=1 SV=1 - [INT3_HUMAN]	4.86044	3.36	1	1	1	2	2.10054e+09	1043	117.994	5.79541
	A2	Sequence	# PSMs	# Proteins	# Protein Groups	Protein Group Accessions	Modifications	ΔCn	Area	XCorr	Charge	MH+ [Da]	ΔM [ppm]	RT [min]	# Missed Cleavages
	High	mELQkGKGAAAAAAAsGAAGGGGGGAGAGAPGGGR	2	1	1	Q68E01	M1(Oxidation); K5(Acetyl); S16(Phospho)	0	2.10054e+09	4.86044	6	2905.31	-9.24641	25.133	2
Q9NRG4	N-lysine methyltransferase SMYD2 OS=Homo sapiens OX=9606 GN=SMYD2 PE=1 SV=2 - [SMYD2_HUMAN]	4.76801	2.77	1	1	1	4	1108632276	433	49.6556	6.7124
	A2	Sequence	# PSMs	# Proteins	# Protein Groups	Protein Group Accessions	Modifications	ΔCn	Area	XCorr	Charge	MH+ [Da]	ΔM [ppm]	RT [min]	# Missed Cleavages
	High	KLsDPPkAEAIR	4	1	1	Q9NRG4	S3(Phospho); K7(Acetyl)	0	1108632276	2.39832	2	1446.73	-3.47341	30.4263	2
P63173	60S ribosomal protein L38 OS=Homo sapiens OX=9606 GN=RPL38 PE=1 SV=2 - [RL38_HUMAN]	11.3817	32.86	1	3	3	4	8.18545e+08	70	8.21273	10.0962
	A2	Sequence	# PSMs	# Proteins	# Protein Groups	Protein Group Accessions	Modifications	ΔCn	Area	XCorr	Charge	MH+ [Da]	ΔM [ppm]	RT [min]	# Missed Cleavages
	High	KIEEIKDFLLTAR	2	1	1	P63173		0	2138859090	4.04075	3	1575.91	2.67574	33.752	2
	High	IEEIKDFLLTAR	1	1	1	P63173		0	1.06934e+08	3.00204	3	1447.81	-1.02966	35.2838	1
	High	YLYTLVITDK	1	1	1	P63173		0	2.09842e+08	2.24476	2	1228.69	2.50764	35.0695	0
P01859	Immunoglobulin heavy constant gamma 2 OS=Homo sapiens OX=9606 GN=IGHG2 PE=1 SV=2 - [IGHG2_HUMAN]	2.14603	3.68	1	1	1	1	574836896	326	35.8778	7.59131
	A2	Sequence	# PSMs	# Proteins	# Protein Groups	Protein Group Accessions	Modifications	ΔCn	Area	XCorr	Charge	MH+ [Da]	ΔM [ppm]	RT [min]	# Missed Cleavages
	High	VsNKGLPAPIEK	1	1	1	P01859	S2(Phospho)	0	574836896	2.14603	2	1332.68	-7.91787	20.8406	1
P62829	60S ribosomal protein L23 OS=Homo sapiens OX=9606 GN=RPL23 PE=1 SV=1 - [RL23_HUMAN]	3.42622	14.29	1	1	1	1	556337409	140	14.8561	10.5063
	A2	Sequence	# PSMs	# Proteins	# Protein Groups	Protein Group Accessions	Modifications	ΔCn	Area	XCorr	Charge	MH+ [Da]	ΔM [ppm]	RT [min]	# Missed Cleavages
	High	ISLGLPVGAVINcADNTGAK	1	1	1	P62829	C13(Carbamidomethyl)	0	556337409	3.42622	2	1970.04	0.805501	40.2302	0
P84103	Serine/arginine-rich splicing factor 3 OS=Homo sapiens OX=9606 GN=SRSF3 PE=1 SV=1 - [SRSF3_HUMAN]	3.10826	12.8	1	1	1	1	494950590	164	19.3179	11.6489
	A2	Sequence	# PSMs	# Proteins	# Protein Groups	Protein Group Accessions	Modifications	ΔCn	Area	XCorr	Charge	MH+ [Da]	ΔM [ppm]	RT [min]	# Missed Cleavages
	High	NPPGFAFVEFEDPRDAADAVR	1	1	1	P84103		0	494950590	3.10826	3	2320.11	3.43678	40.2941	1
O95881	Thioredoxin domain-containing protein 12 OS=Homo sapiens OX=9606 GN=TXNDC12 PE=1 SV=1 - [TXD12_HUMAN]	8.58816	16.86	1	2	2	3	4.5316e+08	172	19.1936	5.40186
	A2	Sequence	# PSMs	# Proteins	# Protein Groups	Protein Group Accessions	Modifications	ΔCn	Area	XCorr	Charge	MH+ [Da]	ΔM [ppm]	RT [min]	# Missed Cleavages
	High	EAAASGLPLMVIIHK	2	1	1	O95881		0	327795367	3.46819	3	1549.88	2.72957	38.4385	0
	High	YFYVSAEQVVQGMK	1	1	1	O95881		0	5.78525e+08	2.93546	2	1648.81	1.25337	37.7377	0
P53999	Activated RNA polymerase II transcriptional coactivator p15 OS=Homo sapiens OX=9606 GN=SUB1 PE=1 SV=3 - [TCP4_HUMAN]	7.90251	18.9	1	3	3	3	4.49227e+08	127	14.3864	9.59814
	A2	Sequence	# PSMs	# Proteins	# Protein Groups	Protein Group Accessions	Modifications	ΔCn	Area	XCorr	Charge	MH+ [Da]	ΔM [ppm]	RT [min]	# Missed Cleavages
	High	GISLNPEQWSQLKEQISDIDDAVR	1	1	1	P53999		0	4.12427e+08	3.14502	3	2741.38	1.30935	47.8295	1
	High	GISLNPEQWSQLK	1	1	1	P53999		0	504270352	2.54886	2	1499.79	3.17068	37.8812	0
	High	EQISDIDDAVR	1	1	1	P53999		0	4.30984e+08	2.20864	2	1260.61	-0.0684737	20.3488	0
P35637	RNA-binding protein FUS OS=Homo sapiens OX=9606 GN=FUS PE=1 SV=1 - [FUS_HUMAN]	20.1254	15.02	1	5	5	6	3.82628e+08	526	53.3938	9.36377
	A2	Sequence	# PSMs	# Proteins	# Protein Groups	Protein Group Accessions	Modifications	ΔCn	Area	XCorr	Charge	MH+ [Da]	ΔM [ppm]	RT [min]	# Missed Cleavages
	High	AAIDWFDGKEFSGNPIK	2	1	1	P35637		0	7.22773e+08	4.10741	3	1894.94	5.16119	37.6978	1
	High	cPNPTcENMNFSWR	1	1	1	P35637	C1(Carbamidomethyl); C6(Carbamidomethyl)	0	6.51268e+07	3.25946	2	1812.73	0.805857	36.9465	0
	High	TGQPMINLYTDRETGK	1	1	1	P35637		0	247028106	3.11965	3	1823.9	5.0661	23.8947	1
	High	HDSEQDNSDNNTIFVQGLGENVTIESVADYFK	1	1	1	P35637		0	1.78082e+08	3.11168	3	3585.63	1.05482	50.3816	0
	High	TGQPMINLYTDR	1	1	1	P35637		0	121604760	2.66224	2	1408.69	0.715349	26.7002	0
P04264	Keratin, type II cytoskeletal 1 OS=Homo sapiens OX=9606 GN=KRT1 PE=1 SV=6 - [K2C1_HUMAN]	20.4689	12.89	1	5	5	6	3.61606e+08	644	65.999	8.11865
	A2	Sequence	# PSMs	# Proteins	# Protein Groups	Protein Group Accessions	Modifications	ΔCn	Area	XCorr	Charge	MH+ [Da]	ΔM [ppm]	RT [min]	# Missed Cleavages
	High	NKLNDLEDALQQAKEDLAR	1	1	1	P04264		0	7.89528e+07	4.27246	3	2184.13	2.66996	42.6427	2
	High	THNLEPYFESFINNLR	2	1	1	P04264		0	3.75498e+08	4.26645	3	1993.99	4.35029	48.459	0
	High	QISNLQQSISDAEQRGENALKDAK	1	1	1	P04264		0	7.40615e+07	3.53684	4	2643.34	3.33006	36.7428	2
	High	SLNNQFASFIDK	1	1	1	P04264		0	2.72353e+08	2.1499	2	1383.69	2.28934	35.0425	0
	High	SLDLDSIIAEVK	1	1	1	P04264		0	436967534	2.10264	2	1302.72	3.51792	46.1104	0
P35268	60S ribosomal protein L22 OS=Homo sapiens OX=9606 GN=RPL22 PE=1 SV=2 - [RL22_HUMAN]	6.20226	20.31	1	1	1	2	2.64642e+08	128	14.7778	9.18799
	A2	Sequence	# PSMs	# Proteins	# Protein Groups	Protein Group Accessions	Modifications	ΔCn	Area	XCorr	Charge	MH+ [Da]	ΔM [ppm]	RT [min]	# Missed Cleavages
	High	FTLDcTHPVEDGIMDAANFEQFLQER	1	1	1	P35268	C5(Carbamidomethyl)	0	2.64642e+08	3.2043	3	3083.39	0.649994	52.0537	0
	High	FTLDcTHPVEDGImDAANFEQFLQER	1	1	1	P35268	C5(Carbamidomethyl); M14(Oxidation)	0	7.311e+07	2.99796	3	3099.39	3.15376	49.5461	0
Q86V81	THO complex subunit 4 OS=Homo sapiens OX=9606 GN=ALYREF PE=1 SV=3 - [THOC4_HUMAN]	23.2239	41.63	1	5	5	6	2.55178e+08	257	26.8716	11.1509
	A2	Sequence	# PSMs	# Proteins	# Protein Groups	Protein Group Accessions	Modifications	ΔCn	Area	XCorr	Charge	MH+ [Da]	ΔM [ppm]	RT [min]	# Missed Cleavages
	High	LLVSNLDFGVSDADIQELFAEFGTLKK	1	1	1	Q86V81		0	300379566	5.83448	3	2969.56	3.40283	55.4122	1
	High	QLPDKWQHDLFDSGFGGGAGVETGGK	1	1	1	Q86V81		0	1.46306e+08	4.27218	3	2703.29	3.87198	34.246	1
	High	QQLSAEELDAQLDAYNAR	1	1	1	Q86V81		0	318848560	3.94567	2	2034.98	1.58648	32.9377	0
	High	QYNGVPLDGRPMNIQLVTSQIDAQR	1	1	1	Q86V81		0	100199954	3.50122	3	2813.44	0.702821	37.505	0
	High	SLGTADVHFER	2	1	1	Q86V81		0	4.98298e+07	3.16225	3	1231.61	2.00768	18.6172	0
P68363	Tubulin alpha-1B chain OS=Homo sapiens OX=9606 GN=TUBA1B PE=1 SV=1 - [TBA1B_HUMAN]	14.4411	19.07	5	5	5	5	2.53433e+08	451	50.1196	5.05908
	A2	Sequence	# PSMs	# Proteins	# Protein Groups	Protein Group Accessions	Modifications	ΔCn	Area	XCorr	Charge	MH+ [Da]	ΔM [ppm]	RT [min]	# Missed Cleavages
	High	AFVHWYVGEGMEEGEFSEAR	1	6	1	P68363		0	32980433	3.63114	3	2330.02	-0.718686	36.8585	0
	High	AVFVDLEPTVIDEVR	1	3	1	P68363		0	3.60931e+08	3.16715	2	1701.91	2.8326	42.4569	0
	High	TIGGGDDSFNTFFSETGAGK	1	5	1	P68363		0	203259866	2.74224	2	2007.89	-0.560751	37.5687	0
	High	SIQFVDWcPTGFK	1	2	1	P68363	C8(Carbamidomethyl)	0	196107645	2.72896	2	1584.75	1.25719	40.6311	0
	High	VGINYQPPTVVPGGDLAK	1	7	1	P68363		0	118826398	2.17162	2	1824.99	1.61076	31.7707	0
P07437	Tubulin beta chain OS=Homo sapiens OX=9606 GN=TUBB PE=1 SV=2 - [TBB5_HUMAN]	17.3783	15.32	10	4	4	5	2.42101e+08	444	49.639	4.89404
	A2	Sequence	# PSMs	# Proteins	# Protein Groups	Protein Group Accessions	Modifications	ΔCn	Area	XCorr	Charge	MH+ [Da]	ΔM [ppm]	RT [min]	# Missed Cleavages
	High	SGPFGQIFRPDNFVFGQSGAGNNWAK	1	5	1	P07437		0	470249434	4.26107	3	2798.35	2.49673	45.8646	0
	High	GHYTEGAELVDSVLDVVR	2	5	1	P07437		0	1.17576e+08	4.09003	3	1958.98	0.823042	47.308	0
	High	LHFFMPGFAPLTSR	1	8	1	P07437		0	1.04722e+08	4.05866	3	1620.84	3.19719	43.3902	0
	High	LAVNMVPFPR	1	10	1	P07437		0	1.38477e+08	2.53003	2	1143.64	2.72593	35.0977	0
P19474	E3 ubiquitin-protein ligase TRIM21 OS=Homo sapiens OX=9606 GN=TRIM21 PE=1 SV=1 - [RO52_HUMAN]	20.0566	15.58	1	5	5	6	2.28853e+08	475	54.1351	6.37939
	A2	Sequence	# PSMs	# Proteins	# Protein Groups	Protein Group Accessions	Modifications	ΔCn	Area	XCorr	Charge	MH+ [Da]	ΔM [ppm]	RT [min]	# Missed Cleavages
	High	cHSSALELLQEVIIVLER	1	1	1	P19474	C1(Carbamidomethyl)	0	4.62321e+07	4.34881	3	2109.15	5.01484	55.9372	0
	High	SESWNLKDLDITSPELR	2	1	1	P19474		0	9.76661e+07	4.16962	3	2003.01	1.36598	37.7185	1
	High	LAQQSQALQELISELDRR	1	1	1	P19474		0	5.38067e+08	2.81203	3	2098.13	3.20753	46.9458	1
	High	HYWEVDVTGK	1	1	1	P19474		0	5.08259e+07	2.70295	2	1233.59	2.56477	20.7954	0
	High	SGFWTIWLWNK	1	1	1	P19474		0	2.41418e+07	2.45979	2	1437.73	1.13966	55.0275	0
P46782	40S ribosomal protein S5 OS=Homo sapiens OX=9606 GN=RPS5 PE=1 SV=4 - [RS5_HUMAN]	5.98986	13.73	1	2	2	2	172567504	204	22.8621	9.71533
	A2	Sequence	# PSMs	# Proteins	# Protein Groups	Protein Group Accessions	Modifications	ΔCn	Area	XCorr	Charge	MH+ [Da]	ΔM [ppm]	RT [min]	# Missed Cleavages
	High	VNQAIWLLcTGAR	1	1	1	P46782	C9(Carbamidomethyl)	0	0	3.10748	2	1501.8	2.12394	37.6611	0
	High	TIAEcLADELINAAK	1	1	1	P46782	C5(Carbamidomethyl)	0	172567504	2.88239	2	1631.83	0.146496	49.9726	0
Q71DI3	Histone H3.2 OS=Homo sapiens OX=9606 GN=HIST2H3A PE=1 SV=3 - [H32_HUMAN]	23.5757	23.53	1	1	1	4	166583420	136	15.3785	11.2681
	A2	Sequence	# PSMs	# Proteins	# Protein Groups	Protein Group Accessions	Modifications	ΔCn	Area	XCorr	Charge	MH+ [Da]	ΔM [ppm]	RT [min]	# Missed Cleavages
	High	FQSSAVMALQEASEAYLVGLFEDTNLcAIHAK	2	1	1	Q71DI3	C27(Carbamidomethyl)	0	166583420	6.65315	3	3513.72	5.64877	55.6686	0
	High	FQSSAVmALQEASEAYLVGLFEDTNLcAIHAK	2	1	1	Q71DI3	M7(Oxidation); C27(Carbamidomethyl)	0	1.06201e+08	5.62221	3	3529.7	1.39209	55.5949	0
P22626	Heterogeneous nuclear ribonucleoproteins A2/B1 OS=Homo sapiens OX=9606 GN=HNRNPA2B1 PE=1 SV=2 - [ROA2_HUMAN]	2.9726	4.53	1	1	1	1	1.56099e+08	353	37.4067	8.95361
	A2	Sequence	# PSMs	# Proteins	# Protein Groups	Protein Group Accessions	Modifications	ΔCn	Area	XCorr	Charge	MH+ [Da]	ΔM [ppm]	RT [min]	# Missed Cleavages
	High	LFIGGLSFETTEESLR	1	1	1	P22626		0	1.56099e+08	2.9726	2	1798.93	2.94427	45.051	0
Q9Y383	Putative RNA-binding protein Luc7-like 2 OS=Homo sapiens OX=9606 GN=LUC7L2 PE=1 SV=2 - [LC7L2_HUMAN]	12.971	11.22	2	3	3	4	1.54445e+08	392	46.4856	10.0083
	A2	Sequence	# PSMs	# Proteins	# Protein Groups	Protein Group Accessions	Modifications	ΔCn	Area	XCorr	Charge	MH+ [Da]	ΔM [ppm]	RT [min]	# Missed Cleavages
	High	VcEVcSAYLGLHDNDRR	1	2	1	Q9Y383	C2(Carbamidomethyl); C5(Carbamidomethyl)	0	9.75399e+07	3.71749	4	2063.94	2.46954	20.1459	1
	High	SHLLNccPHDVLSGTR	2	1	1	Q9Y383	C6(Carbamidomethyl); C7(Carbamidomethyl)	0	1.10501e+08	3.60735	4	1865.88	2.19924	18.6187	0
	High	AMLDQLMGTSR	1	1	1	Q9Y383		0	2.55294e+08	2.13803	2	1222.6	4.32217	30.576	0
Q14498	RNA-binding protein 39 OS=Homo sapiens OX=9606 GN=RBM39 PE=1 SV=2 - [RBM39_HUMAN]	23.4149	18.68	2	7	7	8	1.46178e+08	530	59.3427	10.0962
	A2	Sequence	# PSMs	# Proteins	# Protein Groups	Protein Group Accessions	Modifications	ΔCn	Area	XCorr	Charge	MH+ [Da]	ΔM [ppm]	RT [min]	# Missed Cleavages
	High	cPSIAAAIAAVNALHGR	2	1	1	Q14498	C1(Carbamidomethyl)	0	114563294	3.97487	3	1691.9	0.553455	41.1644	0
	High	IESIQLMMDSETGR	1	1	1	Q14498		0	188983934	3.64287	2	1609.76	-0.506088	34.3586	0
	High	HGGVIHIYVDK	1	1	1	Q14498		0	2.02404e+07	3.19499	3	1237.67	-1.27768	16.6753	0
	High	LYVGSLHFNITEDMLR	1	2	1	Q14498		0	1.29634e+08	2.91096	3	1907.97	1.15565	44.0231	0
	High	TDASSASSFLDSDELER	1	1	1	Q14498		0	1.19915e+08	2.51689	2	1829.8	-2.27086	29.6252	0
	High	GYGFITFSDSEcAK	1	1	1	Q14498	C12(Carbamidomethyl)	0	7.35573e+07	2.14339	2	1581.69	2.06301	33.9543	0
	High	TVFcMQLAAR	1	2	1	Q14498	C4(Carbamidomethyl)	0	51903408	2.08887	2	1196.59	1.79696	29.316	0
P62306	Small nuclear ribonucleoprotein F OS=Homo sapiens OX=9606 GN=SNRPF PE=1 SV=1 - [RUXF_HUMAN]	3.44554	40.7	1	1	1	1	1.44279e+08	86	9.71878	4.66553
	A2	Sequence	# PSMs	# Proteins	# Protein Groups	Protein Group Accessions	Modifications	ΔCn	Area	XCorr	Charge	MH+ [Da]	ΔM [ppm]	RT [min]	# Missed Cleavages
	High	GYLVSVDGYMNMQLANTEEYIDGALSGHLGEVLIR	1	1	1	P62306		0	1.44279e+08	3.44554	3	3827.88	4.07729	55.6301	0
Q5XKE5	Keratin, type II cytoskeletal 79 OS=Homo sapiens OX=9606 GN=KRT79 PE=1 SV=2 - [K2C79_HUMAN]	2.22106	2.24	7	1	1	1	1.41805e+08	535	57.8002	7.1958
	A2	Sequence	# PSMs	# Proteins	# Protein Groups	Protein Group Accessions	Modifications	ΔCn	Area	XCorr	Charge	MH+ [Da]	ΔM [ppm]	RT [min]	# Missed Cleavages
	High	NLDLDSIIAEVK	1	7	1	Q5XKE5		0	1.41805e+08	2.22106	2	1329.73	1.95077	46.0609	0
P13645	Keratin, type I cytoskeletal 10 OS=Homo sapiens OX=9606 GN=KRT10 PE=1 SV=6 - [K1C10_HUMAN]	15.8565	14.73	1	4	4	5	1.35351e+08	584	58.7917	5.21143
	A2	Sequence	# PSMs	# Proteins	# Protein Groups	Protein Group Accessions	Modifications	ΔCn	Area	XCorr	Charge	MH+ [Da]	ΔM [ppm]	RT [min]	# Missed Cleavages
	High	ADLEmQIESLTEELAYLKK	1	1	1	P13645	M5(Oxidation)	0	3.70715e+07	3.52596	3	2240.15	6.24228	54.7292	1
	High	ADLEMQIESLTEELAYLKK	1	1	1	P13645		0	179311951	3.34967	3	2224.15	2.05254	53.9743	1
	High	YcVQLSQIQAQISALEEQLQQIR	1	1	1	P13645	C2(Carbamidomethyl)	0	0	3.2188	2	2746.42	-1.45808	55.3673	0
	High	NVSTGDVNVEMNAAPGVDLTQLLNNMR	1	1	1	P13645		0	76935372	3.09281	3	2872.4	0.933611	51.5497	0
	High	AETEcQNTEYQQLLDIK	1	1	1	P13645	C5(Carbamidomethyl)	0	1.49806e+08	2.6693	2	2082.97	0.701352	33.8811	0
P98179	RNA-binding protein 3 OS=Homo sapiens OX=9606 GN=RBM3 PE=1 SV=1 - [RBM3_HUMAN]	4.26092	11.46	1	1	1	1	132682668	157	17.16	8.90967
	A2	Sequence	# PSMs	# Proteins	# Protein Groups	Protein Group Accessions	Modifications	ΔCn	Area	XCorr	Charge	MH+ [Da]	ΔM [ppm]	RT [min]	# Missed Cleavages
	High	GFGFITFTNPEHASVAMR	1	1	1	P98179		0	132682668	4.26092	3	1981.97	3.5244	38.4432	0
P0DMV8	Heat shock 70 kDa protein 1A OS=Homo sapiens OX=9606 GN=HSPA1A PE=1 SV=1 - [HS71A_HUMAN]	5.3742	4.21	1	1	1	2	1.12221e+08	641	70.009	5.65576
	A2	Sequence	# PSMs	# Proteins	# Protein Groups	Protein Group Accessions	Modifications	ΔCn	Area	XCorr	Charge	MH+ [Da]	ΔM [ppm]	RT [min]	# Missed Cleavages
	High	NVLIFDLGGGTFDVSILTIDDGIFEVk	1	1	1	P0DMV8	K27(Methyl)	0.3065	1.12221e+08	3.10345	3	2911.54	3.44499	55.9798	0
	High	NVLIFDLGGGTFDVSILTIDDGIFEVK	1	1	1	P0DMV8		0	1.87121e+07	2.27075	2	2897.54	6.2133	55.8623	0
P54652	Heat shock-related 70 kDa protein 2 OS=Homo sapiens OX=9606 GN=HSPA2 PE=1 SV=1 - [HSP72_HUMAN]	6.63357	4.23	2	1	1	2	1.12221e+08	639	69.9779	5.74463
	A2	Sequence	# PSMs	# Proteins	# Protein Groups	Protein Group Accessions	Modifications	ΔCn	Area	XCorr	Charge	MH+ [Da]	ΔM [ppm]	RT [min]	# Missed Cleavages
	High	NVLIFDLGGGTFDVSILTIEDGIFEVK	2	2	1	P54652		0	1.12221e+08	2.16647	2	2911.55	5.42013	55.9814	0
O95232	Luc7-like protein 3 OS=Homo sapiens OX=9606 GN=LUC7L3 PE=1 SV=2 - [LC7L3_HUMAN]	2.30284	3.7	1	1	1	1	1.09758e+08	432	51.4351	9.78857
	A2	Sequence	# PSMs	# Proteins	# Protein Groups	Protein Group Accessions	Modifications	ΔCn	Area	XCorr	Charge	MH+ [Da]	ΔM [ppm]	RT [min]	# Missed Cleavages
	High	YYLcGFcPAELFTNTR	1	1	1	O95232	C4(Carbamidomethyl); C7(Carbamidomethyl)	0	1.09758e+08	2.30284	2	2011.91	2.40759	48.8625	0
P68431	Histone H3.1 OS=Homo sapiens OX=9606 GN=HIST1H3A PE=1 SV=2 - [H31_HUMAN]	5.17224	23.53	1	1	1	1	99743660	136	15.3945	11.1216
	A2	Sequence	# PSMs	# Proteins	# Protein Groups	Protein Group Accessions	Modifications	ΔCn	Area	XCorr	Charge	MH+ [Da]	ΔM [ppm]	RT [min]	# Missed Cleavages
	High	FQSSAVmALQEAcEAYLVGLFEDTNLcAIHAK	1	1	1	P68431	M7(Oxidation); C13(Carbamidomethyl); C27(Carbamidomethyl)	0	99743660	5.17224	3	3602.7	0.864865	55.295	0
P08238	Heat shock protein HSP 90-beta OS=Homo sapiens OX=9606 GN=HSP90AB1 PE=1 SV=4 - [HS90B_HUMAN]	4.81077	3.73	1	1	1	1	96972033	724	83.2121	5.03369
	A2	Sequence	# PSMs	# Proteins	# Protein Groups	Protein Group Accessions	Modifications	ΔCn	Area	XCorr	Charge	MH+ [Da]	ΔM [ppm]	RT [min]	# Missed Cleavages
	High	DLVVLLFETALLSSGFSLEDPQTHSNR	1	1	1	P08238		0	96972033	4.81077	3	2988.53	0.587225	56.0339	0
P78347	General transcription factor II-I OS=Homo sapiens OX=9606 GN=GTF2I PE=1 SV=2 - [GTF2I_HUMAN]	16.0216	10.52	1	5	5	5	8.77019e+07	998	112.346	6.39209
	A2	Sequence	# PSMs	# Proteins	# Protein Groups	Protein Group Accessions	Modifications	ΔCn	Area	XCorr	Charge	MH+ [Da]	ΔM [ppm]	RT [min]	# Missed Cleavages
	High	MVVTFLMSALESMcK	1	1	1	P78347	C14(Carbamidomethyl)	0	3.14626e+07	3.45908	2	1746.84	3.59614	55.574	0
	High	VPFALFESFPEDFYVEGLPEGVPFR	1	1	1	P78347		0	5.00222e+07	3.41268	3	2888.43	3.34103	55.643	0
	High	GPVTIPYPLFQSHVEDLYVEGLPEGIPFR	1	1	1	P78347		0	1.81621e+08	3.23136	3	3269.7	3.82833	54.3813	0
	High	KPELVISYLPPGMASK	1	1	1	P78347		0	3.07367e+07	3.0494	3	1729.96	2.6064	34.3841	0
	High	FEAHPNDLYVEGLPENIPFR	1	1	1	P78347		0	0	2.8691	3	2357.16	3.59528	39.7953	0
P26368	Splicing factor U2AF 65 kDa subunit OS=Homo sapiens OX=9606 GN=U2AF2 PE=1 SV=4 - [U2AF2_HUMAN]	6.41212	5.47	1	1	1	1	8.34615e+07	475	53.4672	9.08545
	A2	Sequence	# PSMs	# Proteins	# Protein Groups	Protein Group Accessions	Modifications	ΔCn	Area	XCorr	Charge	MH+ [Da]	ΔM [ppm]	RT [min]	# Missed Cleavages
	High	LFIGGLPNYLNDDQVKELLTSFGPLK	1	1	1	P26368		0	8.34615e+07	6.41212	3	2891.56	2.95608	55.2453	1
Q01081	Splicing factor U2AF 35 kDa subunit OS=Homo sapiens OX=9606 GN=U2AF1 PE=1 SV=3 - [U2AF1_HUMAN]	3.86978	7.5	1	1	1	1	83230234	240	27.8545	8.80713
	A2	Sequence	# PSMs	# Proteins	# Protein Groups	Protein Group Accessions	Modifications	ΔCn	Area	XCorr	Charge	MH+ [Da]	ΔM [ppm]	RT [min]	# Missed Cleavages
	High	WFNGQPIHAELSPVTDFR	1	1	1	Q01081		0	83230234	3.86978	3	2114.05	3.09586	36.8804	0
P46783	40S ribosomal protein S10 OS=Homo sapiens OX=9606 GN=RPS10 PE=1 SV=1 - [RS10_HUMAN]	3.704	9.09	1	1	1	1	7.66333e+07	165	18.8859	10.1548
	A2	Sequence	# PSMs	# Proteins	# Protein Groups	Protein Group Accessions	Modifications	ΔCn	Area	XCorr	Charge	MH+ [Da]	ΔM [ppm]	RT [min]	# Missed Cleavages
	High	HFYWYLTNEGIQYLR	1	1	1	P46783		0	7.66333e+07	3.704	3	2002.99	2.9003	42.3373	0
P60903	Protein S100-A10 OS=Homo sapiens OX=9606 GN=S100A10 PE=1 SV=2 - [S10AA_HUMAN]	8.12568	26.8	1	1	1	2	7.63092e+07	97	11.1955	7.37158
	A2	Sequence	# PSMs	# Proteins	# Protein Groups	Protein Group Accessions	Modifications	ΔCn	Area	XCorr	Charge	MH+ [Da]	ΔM [ppm]	RT [min]	# Missed Cleavages
	High	VGFQSFFSLIAGLTIAcNDYFVVHMK	2	1	1	P60903	C17(Carbamidomethyl)	0	7.63092e+07	4.23951	3	2964.49	5.12613	56.074	0
P68104	Elongation factor 1-alpha 1 OS=Homo sapiens OX=9606 GN=EEF1A1 PE=1 SV=1 - [EF1A1_HUMAN]	6.08634	6.28	3	1	1	1	7.4293e+07	462	50.1091	9.01221
	A2	Sequence	# PSMs	# Proteins	# Protein Groups	Protein Group Accessions	Modifications	ΔCn	Area	XCorr	Charge	MH+ [Da]	ΔM [ppm]	RT [min]	# Missed Cleavages
	High	NmITGTSQADcAVLIVAAGVGEFEAGISK	1	3	1	P68104	M2(Oxidation); C11(Carbamidomethyl)	0	7.4293e+07	6.08634	3	2925.45	4.43828	55.4153	0
Q9Y2W1	Thyroid hormone receptor-associated protein 3 OS=Homo sapiens OX=9606 GN=THRAP3 PE=1 SV=2 - [TR150_HUMAN]	3.00375	1.99	1	1	1	1	7.17569e+07	955	108.601	10.1548
	A2	Sequence	# PSMs	# Proteins	# Protein Groups	Protein Group Accessions	Modifications	ΔCn	Area	XCorr	Charge	MH+ [Da]	ΔM [ppm]	RT [min]	# Missed Cleavages
	High	MDSFDEDLARPSGLLAQER	1	1	1	Q9Y2W1		0	7.17569e+07	3.00375	3	2150.02	3.04889	33.9957	0
P0C0S5	Histone H2A.Z OS=Homo sapiens OX=9606 GN=H2AFZ PE=1 SV=2 - [H2AZ_HUMAN]	10.5456	22.66	2	1	1	2	7.16554e+07	128	13.5446	10.5796
	A2	Sequence	# PSMs	# Proteins	# Protein Groups	Protein Group Accessions	Modifications	ΔCn	Area	XCorr	Charge	MH+ [Da]	ΔM [ppm]	RT [min]	# Missed Cleavages
	High	VGATAAVYSAAILEYLTAEVLELAGNASK	2	2	1	P0C0S5		0	7.16554e+07	6.32214	3	2895.55	6.73041	56.4829	0
P14866	Heterogeneous nuclear ribonucleoprotein L OS=Homo sapiens OX=9606 GN=HNRNPL PE=1 SV=2 - [HNRPL_HUMAN]	8.41242	10.36	1	2	2	2	7.03128e+07	589	64.0924	8.22119
	A2	Sequence	# PSMs	# Proteins	# Protein Groups	Protein Group Accessions	Modifications	ΔCn	Area	XCorr	Charge	MH+ [Da]	ΔM [ppm]	RT [min]	# Missed Cleavages
	High	GLIDGVVEADLVEALQEFGPISYVVVMPK	1	1	1	P14866		0	8.29556e+07	4.53197	3	3087.65	6.16685	56.3383	0
	High	IQHPSNVLHFFNAPLEVTEENFFEIcDELGVK	1	1	1	P14866	C26(Carbamidomethyl)	0	57670106	3.88045	4	3772.83	-1.76031	55.0067	0
P61978	Heterogeneous nuclear ribonucleoprotein K OS=Homo sapiens OX=9606 GN=HNRNPK PE=1 SV=1 - [HNRPK_HUMAN]	3.7171	3.67	1	1	1	1	6.93269e+07	463	50.9444	5.5415
	A2	Sequence	# PSMs	# Proteins	# Protein Groups	Protein Group Accessions	Modifications	ΔCn	Area	XCorr	Charge	MH+ [Da]	ΔM [ppm]	RT [min]	# Missed Cleavages
	High	ILSISADIETIGEILKK	1	1	1	P61978		0	6.93269e+07	3.7171	3	1843.09	4.41427	54.7676	1
Q9NWB6	Arginine and glutamate-rich protein 1 OS=Homo sapiens OX=9606 GN=ARGLU1 PE=1 SV=1 - [ARGL1_HUMAN]	2.12303	2.93	1	1	1	1	68540522	273	33.1968	10.3452
	A2	Sequence	# PSMs	# Proteins	# Protein Groups	Protein Group Accessions	Modifications	ΔCn	Area	XCorr	Charge	MH+ [Da]	ΔM [ppm]	RT [min]	# Missed Cleavages
	High	QLLEELER	1	1	1	Q9NWB6		0	68540522	2.12303	2	1029.56	0.110228	25.9581	0
Q16777	Histone H2A type 2-C OS=Homo sapiens OX=9606 GN=HIST2H2AC PE=1 SV=4 - [H2A2C_HUMAN]	5.55339	22.48	2	1	1	1	6.81175e+07	129	13.9798	10.9019
	A2	Sequence	# PSMs	# Proteins	# Protein Groups	Protein Group Accessions	Modifications	ΔCn	Area	XCorr	Charge	MH+ [Da]	ΔM [ppm]	RT [min]	# Missed Cleavages
	High	VGAGAPVYMAAVLEYLTAEILELAGNAAR	1	2	1	Q16777		0	6.81175e+07	5.55339	3	2933.56	5.41747	57.0313	0
Q06830	Peroxiredoxin-1 OS=Homo sapiens OX=9606 GN=PRDX1 PE=1 SV=1 - [PRDX1_HUMAN]	11.3536	30.65	2	3	3	4	6.27152e+07	199	22.0963	8.1333
	A2	Sequence	# PSMs	# Proteins	# Protein Groups	Protein Group Accessions	Modifications	ΔCn	Area	XCorr	Charge	MH+ [Da]	ΔM [ppm]	RT [min]	# Missed Cleavages
	High	LNcQVIGASVDSHFcHLAWVNTPK	1	1	1	Q06830	C3(Carbamidomethyl); C15(Carbamidomethyl)	0	1.02011e+08	3.56545	4	2753.33	1.77224	35.852	0
	High	YVVFFFYPLDFTFVcPTEIIAFSDR	2	1	1	Q06830	C15(Carbamidomethyl)	0	0	3.15543	3	3093.53	5.57745	56.2021	0
	High	GLFIIDDKGILR	1	2	1	Q06830		0	2.34199e+07	2.24523	2	1359.8	2.02411	37.7949	1
Q01130	Serine/arginine-rich splicing factor 2 OS=Homo sapiens OX=9606 GN=SRSF2 PE=1 SV=4 - [SRSF2_HUMAN]	2.84477	7.69	1	1	1	1	5.63113e+07	221	25.4612	11.854
	A2	Sequence	# PSMs	# Proteins	# Protein Groups	Protein Group Accessions	Modifications	ΔCn	Area	XCorr	Charge	MH+ [Da]	ΔM [ppm]	RT [min]	# Missed Cleavages
	High	DAEDAMDAMDGAVLDGR	1	1	1	Q01130		0	5.63113e+07	2.84477	2	1751.72	1.26445	34.6696	0
P62750	60S ribosomal protein L23a OS=Homo sapiens OX=9606 GN=RPL23A PE=1 SV=1 - [RL23A_HUMAN]	2.248	8.33	1	1	1	1	5.59566e+07	156	17.6841	10.4478
	A2	Sequence	# PSMs	# Proteins	# Protein Groups	Protein Group Accessions	Modifications	ΔCn	Area	XCorr	Charge	MH+ [Da]	ΔM [ppm]	RT [min]	# Missed Cleavages
	High	LAPDYDALDVANK	1	1	1	P62750		0	5.59566e+07	2.248	2	1404.7	2.4388	25.6174	0
P0C0L4	Complement C4-A OS=Homo sapiens OX=9606 GN=C4A PE=1 SV=2 - [CO4A_HUMAN]	7.94628	1.95	2	2	2	2	5.51772e+07	1744	192.664	7.07861
	A2	Sequence	# PSMs	# Proteins	# Protein Groups	Protein Group Accessions	Modifications	ΔCn	Area	XCorr	Charge	MH+ [Da]	ΔM [ppm]	RT [min]	# Missed Cleavages
	High	ASAGLLGAHAAAITAYALTLTK	1	2	1	P0C0L4		0	7.25068e+07	5.43128	3	2085.18	3.90357	47.17	0
	High	DSSTWLTAFVLK	1	1	1	P0C0L4		0	3.78476e+07	2.51501	2	1367.72	1.53726	50.3976	0
Q8N9Q2	Protein SREK1IP1 OS=Homo sapiens OX=9606 GN=SREK1IP1 PE=1 SV=1 - [SR1IP_HUMAN]	3.2217	7.74	1	1	1	1	5.31083e+07	155	18.1656	9.84717
	A2	Sequence	# PSMs	# Proteins	# Protein Groups	Protein Group Accessions	Modifications	ΔCn	Area	XCorr	Charge	MH+ [Da]	ΔM [ppm]	RT [min]	# Missed Cleavages
	High	cGYPGHLTFEcR	1	1	1	Q8N9Q2	C1(Carbamidomethyl); C11(Carbamidomethyl)	0	5.31083e+07	3.2217	3	1496.65	3.2525	20.6769	0
P84243	Histone H3.3 OS=Homo sapiens OX=9606 GN=H3F3A PE=1 SV=2 - [H33_HUMAN]	4.06045	23.53	1	1	1	1	5.21755e+07	136	15.3185	11.2681
	A2	Sequence	# PSMs	# Proteins	# Protein Groups	Protein Group Accessions	Modifications	ΔCn	Area	XCorr	Charge	MH+ [Da]	ΔM [ppm]	RT [min]	# Missed Cleavages
	High	FQSAAIGALQEASEAYLVGLFEDTNLcAIHAK	1	1	1	P84243	C27(Carbamidomethyl)	0	5.21755e+07	4.06045	3	3437.72	4.92114	55.5417	0
P60709	Actin, cytoplasmic 1 OS=Homo sapiens OX=9606 GN=ACTB PE=1 SV=1 - [ACTB_HUMAN]	5.63693	12	10	2	2	3	5.09195e+07	375	41.7097	5.47803
	A2	Sequence	# PSMs	# Proteins	# Protein Groups	Protein Group Accessions	Modifications	ΔCn	Area	XCorr	Charge	MH+ [Da]	ΔM [ppm]	RT [min]	# Missed Cleavages
	High	MTQImFETFNTPAMYVAIQAVLSLYASGR	2	2	1	P60709	M5(Oxidation)	0	4.853e+07	3.41426	3	3269.62	3.2417	56.1045	0
	High	SYELPDGQVITIGNER	1	10	1	P60709		0	53308982	2.22268	2	1790.89	0.831382	35.0344	0
P62847	40S ribosomal protein S24 OS=Homo sapiens OX=9606 GN=RPS24 PE=1 SV=1 - [RS24_HUMAN]	2.25475	9.02	1	1	1	1	4.61566e+07	133	15.4134	10.7847
	A2	Sequence	# PSMs	# Proteins	# Protein Groups	Protein Group Accessions	Modifications	ΔCn	Area	XCorr	Charge	MH+ [Da]	ΔM [ppm]	RT [min]	# Missed Cleavages
	High	TTPDVIFVFGFR	1	1	1	P62847		0	4.61566e+07	2.25475	2	1398.74	1.0941	50.3832	0
P35527	Keratin, type I cytoskeletal 9 OS=Homo sapiens OX=9606 GN=KRT9 PE=1 SV=3 - [K1C9_HUMAN]	8.86228	6.42	1	3	3	3	46109793	623	62.0268	5.23682
	A2	Sequence	# PSMs	# Proteins	# Protein Groups	Protein Group Accessions	Modifications	ΔCn	Area	XCorr	Charge	MH+ [Da]	ΔM [ppm]	RT [min]	# Missed Cleavages
	High	HGVQELEIELQSQLSKK	1	1	1	P35527		0	2.73773e+07	3.45313	3	1966.07	3.01011	34.2444	1
	High	EIETYHNLLEGGQEDFESSGAGK	1	1	1	P35527		0	7.95111e+07	2.86559	3	2510.14	1.60434	30.8212	0
	High	HGVQELEIELQSQLSK	1	1	1	P35527		0	3.1441e+07	2.54356	2	1837.98	7.0457	36.784	0
P05141	ADP/ATP translocase 2 OS=Homo sapiens OX=9606 GN=SLC25A5 PE=1 SV=7 - [ADT2_HUMAN]	2.93188	5.37	3	1	1	1	4.43197e+07	298	32.8312	9.68604
	A2	Sequence	# PSMs	# Proteins	# Protein Groups	Protein Group Accessions	Modifications	ΔCn	Area	XCorr	Charge	MH+ [Da]	ΔM [ppm]	RT [min]	# Missed Cleavages
	High	GMGGAFVLVLYDEIKK	1	3	1	P05141		0	4.43197e+07	2.93188	3	1739.94	2.07388	49.8767	1
Q01844	RNA-binding protein EWS OS=Homo sapiens OX=9606 GN=EWSR1 PE=1 SV=1 - [EWS_HUMAN]	3.43127	2.9	1	1	1	1	4.37214e+07	656	68.4357	9.33447
	A2	Sequence	# PSMs	# Proteins	# Protein Groups	Protein Group Accessions	Modifications	ΔCn	Area	XCorr	Charge	MH+ [Da]	ΔM [ppm]	RT [min]	# Missed Cleavages
	High	AGDWQcPNPGcGNQNFAWR	1	1	1	Q01844	C6(Carbamidomethyl); C11(Carbamidomethyl)	0	4.37214e+07	3.43127	2	2234.93	2.16003	29.2229	0
P62314	Small nuclear ribonucleoprotein Sm D1 OS=Homo sapiens OX=9606 GN=SNRPD1 PE=1 SV=1 - [SMD1_HUMAN]	3.26156	16.81	1	1	1	1	37019116	119	13.2734	11.561
	A2	Sequence	# PSMs	# Proteins	# Protein Groups	Protein Group Accessions	Modifications	ΔCn	Area	XCorr	Charge	MH+ [Da]	ΔM [ppm]	RT [min]	# Missed Cleavages
	High	YFILPDSLPLDTLLVDVEPK	1	1	1	P62314		0	37019116	3.26156	2	2287.27	8.04074	55.7725	0
Q15233	Non-POU domain-containing octamer-binding protein OS=Homo sapiens OX=9606 GN=NONO PE=1 SV=4 - [NONO_HUMAN]	3.35631	4.88	1	1	1	1	36040600	471	54.1973	8.95361
	A2	Sequence	# PSMs	# Proteins	# Protein Groups	Protein Group Accessions	Modifications	ΔCn	Area	XCorr	Charge	MH+ [Da]	ΔM [ppm]	RT [min]	# Missed Cleavages
	High	NLPQYVSNELLEEAFSVFGQVER	1	1	1	Q15233		0	36040600	3.35631	2	2668.34	5.51061	55.8832	0
Q66PJ3	ADP-ribosylation factor-like protein 6-interacting protein 4 OS=Homo sapiens OX=9606 GN=ARL6IP4 PE=1 SV=2 - [AR6P4_HUMAN]	2.90424	4.51	1	1	1	1	3.2702e+07	421	44.8882	10.9312
	A2	Sequence	# PSMs	# Proteins	# Protein Groups	Protein Group Accessions	Modifications	ΔCn	Area	XCorr	Charge	MH+ [Da]	ΔM [ppm]	RT [min]	# Missed Cleavages
	High	AEAQQVEALPGPSLDQWHR	1	1	1	Q66PJ3		0	3.2702e+07	2.90424	3	2132.06	3.26108	29.1926	0
P09429	High mobility group protein B1 OS=Homo sapiens OX=9606 GN=HMGB1 PE=1 SV=3 - [HMGB1_HUMAN]	3.79261	7.44	1	1	1	1	32597236	215	24.8782	5.74463
	A2	Sequence	# PSMs	# Proteins	# Protein Groups	Protein Group Accessions	Modifications	ΔCn	Area	XCorr	Charge	MH+ [Da]	ΔM [ppm]	RT [min]	# Missed Cleavages
	High	RPPSAFFLFcSEYRPK	1	1	1	P09429	C10(Carbamidomethyl)	0	32597236	3.79261	3	2002.01	2.93479	35.1197	0
P26641	Elongation factor 1-gamma OS=Homo sapiens OX=9606 GN=EEF1G PE=1 SV=3 - [EF1G_HUMAN]	2.4895	3.89	1	1	1	1	31363859	437	50.0871	6.66846
	A2	Sequence	# PSMs	# Proteins	# Protein Groups	Protein Group Accessions	Modifications	ΔCn	Area	XCorr	Charge	MH+ [Da]	ΔM [ppm]	RT [min]	# Missed Cleavages
	High	VTLADITVVcTLLWLYK	1	1	1	P26641	C10(Carbamidomethyl)	0	31363859	2.4895	2	2008.13	5.10456	55.9622	0
Q13838	Spliceosome RNA helicase DDX39B OS=Homo sapiens OX=9606 GN=DDX39B PE=1 SV=1 - [DX39B_HUMAN]	4.54595	4.44	1	1	1	1	2.87679e+07	428	48.9599	5.66846
	A2	Sequence	# PSMs	# Proteins	# Protein Groups	Protein Group Accessions	Modifications	ΔCn	Area	XCorr	Charge	MH+ [Da]	ΔM [ppm]	RT [min]	# Missed Cleavages
	High	KLFDLLDVLEFNQVVIFVK	1	1	1	Q13838		0	2.87679e+07	4.54595	3	2279.32	6.34922	55.7661	1
P60842	Eukaryotic initiation factor 4A-I OS=Homo sapiens OX=9606 GN=EIF4A1 PE=1 SV=1 - [IF4A1_HUMAN]	3.6603	4.19	1	1	1	1	2.87614e+07	406	46.1246	5.47803
	A2	Sequence	# PSMs	# Proteins	# Protein Groups	Protein Group Accessions	Modifications	ΔCn	Area	XCorr	Charge	MH+ [Da]	ΔM [ppm]	RT [min]	# Missed Cleavages
	High	TATFAISILQQIELDLK	1	1	1	P60842		0	2.87614e+07	3.6603	2	1904.09	7.96582	55.7901	0
Q96KK5	Histone H2A type 1-H OS=Homo sapiens OX=9606 GN=HIST1H2AH PE=1 SV=3 - [H2A1H_HUMAN]	3.6112	22.66	10	1	1	1	2.69649e+07	128	13.8978	10.8872
	A2	Sequence	# PSMs	# Proteins	# Protein Groups	Protein Group Accessions	Modifications	ΔCn	Area	XCorr	Charge	MH+ [Da]	ΔM [ppm]	RT [min]	# Missed Cleavages
	High	VGAGAPVYLAAVLEYLTAEILELAGNAAR	1	10	1	Q96KK5		0	2.69649e+07	3.6112	4	2915.6	3.00008	57.3425	0
P62633	Cellular nucleic acid-binding protein OS=Homo sapiens OX=9606 GN=CNBP PE=1 SV=1 - [CNBP_HUMAN]	2.20352	8.47	1	1	1	1	26847930	177	19.4496	7.7085
	A2	Sequence	# PSMs	# Proteins	# Protein Groups	Protein Group Accessions	Modifications	ΔCn	Area	XCorr	Charge	MH+ [Da]	ΔM [ppm]	RT [min]	# Missed Cleavages
	High	GFQFVSSSLPDIcYR	1	1	1	P62633	C13(Carbamidomethyl)	0	26847930	2.20352	2	1775.85	2.41454	40.3575	0
P62701	40S ribosomal protein S4, X isoform OS=Homo sapiens OX=9606 GN=RPS4X PE=1 SV=2 - [RS4X_HUMAN]	3.32734	4.56	1	1	1	1	2.55374e+07	263	29.5791	10.1548
	A2	Sequence	# PSMs	# Proteins	# Protein Groups	Protein Group Accessions	Modifications	ΔCn	Area	XCorr	Charge	MH+ [Da]	ΔM [ppm]	RT [min]	# Missed Cleavages
	High	LREcLPLIIFLR	1	1	1	P62701	C4(Carbamidomethyl)	0	2.55374e+07	3.32734	3	1542.92	2.51431	49.8591	1
P23528	Cofilin-1 OS=Homo sapiens OX=9606 GN=CFL1 PE=1 SV=3 - [COF1_HUMAN]	3.13234	10.24	2	1	1	1	2.51797e+07	166	18.4907	8.08936
	A2	Sequence	# PSMs	# Proteins	# Protein Groups	Protein Group Accessions	Modifications	ΔCn	Area	XCorr	Charge	MH+ [Da]	ΔM [ppm]	RT [min]	# Missed Cleavages
	High	KEDLVFIFWAPESAPLK	1	2	1	P23528		0	2.51797e+07	3.13234	3	1990.07	1.77096	49.8083	1
P02768	Serum albumin OS=Homo sapiens OX=9606 GN=ALB PE=1 SV=2 - [ALBU_HUMAN]	3.13435	2.13	1	1	1	1	2.31273e+07	609	69.3215	6.27783
	A2	Sequence	# PSMs	# Proteins	# Protein Groups	Protein Group Accessions	Modifications	ΔCn	Area	XCorr	Charge	MH+ [Da]	ΔM [ppm]	RT [min]	# Missed Cleavages
	High	DVFLGMFLYEYAR	1	1	1	P02768		0	2.31273e+07	3.13435	2	1623.79	2.6336	55.2245	0
O75369	Filamin-B OS=Homo sapiens OX=9606 GN=FLNB PE=1 SV=2 - [FLNB_HUMAN]	2.59642	0.92	1	1	1	1	2.18772e+07	2602	277.99	5.73193
	A2	Sequence	# PSMs	# Proteins	# Protein Groups	Protein Group Accessions	Modifications	ΔCn	Area	XCorr	Charge	MH+ [Da]	ΔM [ppm]	RT [min]	# Missed Cleavages
	High	LGSAADFLLDISETDLSSLTASIK	1	1	1	O75369		0	2.18772e+07	2.59642	2	2467.3	7.82943	55.8365	0
P26599	Polypyrimidine tract-binding protein 1 OS=Homo sapiens OX=9606 GN=PTBP1 PE=1 SV=1 - [PTBP1_HUMAN]	6.66394	3.39	1	1	1	2	2.11834e+07	531	57.1856	9.17334
	A2	Sequence	# PSMs	# Proteins	# Protein Groups	Protein Group Accessions	Modifications	ΔCn	Area	XCorr	Charge	MH+ [Da]	ΔM [ppm]	RT [min]	# Missed Cleavages
	High	VTPQSLFILFGVYGDVQR	2	1	1	P26599		0	2.11834e+07	3.57564	2	2039.1	1.67407	55.2694	0
P13010	X-ray repair cross-complementing protein 5 OS=Homo sapiens OX=9606 GN=XRCC5 PE=1 SV=3 - [XRCC5_HUMAN]	8.22314	6.15	1	2	2	2	2.08098e+07	732	82.6523	5.80811
	A2	Sequence	# PSMs	# Proteins	# Protein Groups	Protein Group Accessions	Modifications	ΔCn	Area	XCorr	Charge	MH+ [Da]	ΔM [ppm]	RT [min]	# Missed Cleavages
	High	DDEAAAVALSSLIHALDDLDMVAIVR	1	1	1	P13010		0	28516413	4.82027	3	2723.41	4.93186	56.2454	0
	High	QLNHFWEIVVQDGITLITK	1	1	1	P13010		0	1.31032e+07	3.40287	3	2254.23	5.1157	55.6895	0
Q15084	Protein disulfide-isomerase A6 OS=Homo sapiens OX=9606 GN=PDIA6 PE=1 SV=1 - [PDIA6_HUMAN]	2.68797	3.18	1	1	1	1	2.04819e+07	440	48.0913	5.08447
	A2	Sequence	# PSMs	# Proteins	# Protein Groups	Protein Group Accessions	Modifications	ΔCn	Area	XCorr	Charge	MH+ [Da]	ΔM [ppm]	RT [min]	# Missed Cleavages
	High	TGEAIVDAALSALR	1	1	1	Q15084		0	2.04819e+07	2.68797	2	1386.76	3.89861	47.284	0
P15144	Aminopeptidase N OS=Homo sapiens OX=9606 GN=ANPEP PE=1 SV=4 - [AMPN_HUMAN]	2.66218	1.86	1	1	1	1	1.8199e+07	967	109.471	5.47803
	A2	Sequence	# PSMs	# Proteins	# Protein Groups	Protein Group Accessions	Modifications	ΔCn	Area	XCorr	Charge	MH+ [Da]	ΔM [ppm]	RT [min]	# Missed Cleavages
	High	MSTYLLAFIVSEFDYVEK	1	1	1	P15144		0	1.8199e+07	2.66218	2	2155.08	4.46031	55.8944	0
P47813	Eukaryotic translation initiation factor 1A, X-chromosomal OS=Homo sapiens OX=9606 GN=EIF1AX PE=1 SV=2 - [IF1AX_HUMAN]	2.93592	7.64	1	1	1	1	1.7447e+07	144	16.4502	5.23682
	A2	Sequence	# PSMs	# Proteins	# Protein Groups	Protein Group Accessions	Modifications	ΔCn	Area	XCorr	Charge	MH+ [Da]	ΔM [ppm]	RT [min]	# Missed Cleavages
	High	LEAMcFDGVKR	1	1	1	P47813	C5(Carbamidomethyl)	0	1.7447e+07	2.93592	3	1325.64	1.79043	20.7515	1
P06748	Nucleophosmin OS=Homo sapiens OX=9606 GN=NPM1 PE=1 SV=2 - [NPM_HUMAN]	2.18193	4.76	1	1	1	1	15904224	294	32.5548	4.77979
	A2	Sequence	# PSMs	# Proteins	# Protein Groups	Protein Group Accessions	Modifications	ΔCn	Area	XCorr	Charge	MH+ [Da]	ΔM [ppm]	RT [min]	# Missed Cleavages
	High	MTDQEAIQDLWQWR	1	1	1	P06748		0	15904224	2.18193	2	1819.84	-1.32615	47.3912	0
P22087	rRNA 2'-O-methyltransferase fibrillarin OS=Homo sapiens OX=9606 GN=FBL PE=1 SV=2 - [FBRL_HUMAN]	3.14139	4.05	1	1	1	1	1.17626e+07	321	33.7634	10.1841
	A2	Sequence	# PSMs	# Proteins	# Protein Groups	Protein Group Accessions	Modifications	ΔCn	Area	XCorr	Charge	MH+ [Da]	ΔM [ppm]	RT [min]	# Missed Cleavages
	High	NLVPGESVYGEKR	1	1	1	P22087		0	1.17626e+07	3.14139	3	1447.76	1.13873	17.8486	1
Q00839	Heterogeneous nuclear ribonucleoprotein U OS=Homo sapiens OX=9606 GN=HNRNPU PE=1 SV=6 - [HNRPU_HUMAN]	3.0824	2.55	1	1	1	1	1.06299e+07	825	90.528	5.99854
	A2	Sequence	# PSMs	# Proteins	# Protein Groups	Protein Group Accessions	Modifications	ΔCn	Area	XCorr	Charge	MH+ [Da]	ΔM [ppm]	RT [min]	# Missed Cleavages
	High	DRLSASSLTmESFAFLWAGGR	1	1	1	Q00839	M10(Oxidation)	0	1.06299e+07	3.0824	3	2318.13	2.97177	49.8528	1
P63241	Eukaryotic translation initiation factor 5A-1 OS=Homo sapiens OX=9606 GN=EIF5A PE=1 SV=2 - [IF5A1_HUMAN]	3.19304	15.58	2	1	1	1		154	16.8214	5.23682
	A2	Sequence	# PSMs	# Proteins	# Protein Groups	Protein Group Accessions	Modifications	ΔCn	Area	XCorr	Charge	MH+ [Da]	ΔM [ppm]	RT [min]	# Missed Cleavages
	High	YDcGEEILITVLSAMTEEAAVAIK	1	2	1	P63241	C3(Carbamidomethyl)	0	0	3.19304	3	2626.31	4.99739	56.3462	0
P09012	U1 small nuclear ribonucleoprotein A OS=Homo sapiens OX=9606 GN=SNRPA PE=1 SV=3 - [SNRPA_HUMAN]	3.24705	6.74	1	1	1	1		282	31.2592	9.83252
	A2	Sequence	# PSMs	# Proteins	# Protein Groups	Protein Group Accessions	Modifications	ΔCn	Area	XCorr	Charge	MH+ [Da]	ΔM [ppm]	RT [min]	# Missed Cleavages
	High	SLYAIFSQFGQILDILVSR	1	1	1	P09012		0	0	3.24705	3	2170.18	-2.7199	56.6282	0
